# Supplementary material for: Loss of both wobbleU34 modifications in mcm5s2U tRNAs impairs rRNA biosynthesis, growth, and development in Arabidopsis thaliana
Source: Front Plant Sci. 2025 Dec 3;16:1681927. doi: 10.3389/fpls.2025.1681927 (PMC12708939; doi:10.3389/fpls.2025.1681927)
Supplement: Supplementary file 2 [file Table1.xlsx]

## Sheet: Supplementaly Table 1
Supplementary Table S1. Differentially expressed gene analysis between the wobbleU34 modification mutants and the WT is summarized in Figure 2A-2C. A transcript identifier with an underscore and a number denotes the presence of different coding regions in the transcript.
wt_tri											wt_elo											wt_urm
Transcript	TE_FClog2	mRNA-NormClog2	mRNA-FClog2	ribo-FClog2	Description	Transcribed region (from to)		Coding region (from to)			Transcript	TE_FClog2	mRNA-NormClog2	mRNA-FClog2	ribo-FClog2	Description	Transcribed region (from to)		Coding region (from to)			Transcript	TE_FClog2	mRNA-NormClog2	mRNA-FClog2	ribo-FClog2	Description	Transcribed region (from to)		Coding region (from to)
AT1G01250.1	-2.70429	5.05898	1.6676	-1.03669	ID=AT1G01250;Name=AT1G01250;Note=Integrase-type DNA-binding superfamily protein;curator_summary=encodes a member of the DREB subfamily A-4 of ERF/AP2 transcription factor family. The protein contains one AP2 domain. There are 17 members in this subfamily including TINY.;computational_description=Integrase-type DNA-binding superfamily protein%3B FUNCTIONS IN: DNA binding%2C sequence-specific DNA b…	104439	105330	104730	105309		AT1G09410.1	4.27634	7.37614	-0.0547119	4.22163	ID=AT1G09410;Name=AT1G09410;Note=pentatricopeptide (PPR) repeat-containing protein;computational_description=pentatricopeptide (PPR) repeat-containing protein%3B CONTAINS InterPro DOMAIN/s: Pentatricopeptide repeat (InterPro:IPR002885)%3B BEST Arabidopsis thaliana protein match is: Pentatricopeptide repeat (PPR) superfamily protein (TAIR:AT1G56690.1)%3B Has 49310 Blast hits to 14061 proteins in 2…	3035399	3037687	3036925	3037560		AT1G16800.2	3.6256	10.921	0.292147	3.91775	ID=AT1G16800;Name=AT1G16800;Note=P-loop containing nucleoside triphosphate hydrolases superfamily protein;computational_description=P-loop containing nucleoside triphosphate hydrolases superfamily protein%3B BEST Arabidopsis thaliana protein match is: P-loop containing nucleoside triphosphate hydrolases superfamily protein (TAIR:AT4G30100.1)%3B Has 9771 Blast hits to 8579 proteins in 1344 species…	5744483	5755468	5746669	5746971
AT1G01540.1	0.87679	11.9603	0.021801	0.898591	ID=AT1G01540;Name=AT1G01540;Note=Protein kinase superfamily protein;computational_description=Protein kinase superfamily protein%3B FUNCTIONS IN: protein serine/threonine kinase activity%2C protein kinase activity%2C kinase activity%2C ATP binding%3B INVOLVED IN: protein amino acid phosphorylation%3B LOCATED IN: plasma membrane%3B EXPRESSED IN: 23 plant structures%3B EXPRESSED DURING: 13 growth s…	195811	198635	198001	198382		AT1G09800.1	0.896285	12.6821	-0.194027	0.702257	ID=AT1G09800;Name=AT1G09800;Note=Pseudouridine synthase family protein;computational_description=Pseudouridine synthase family protein%3B FUNCTIONS IN: pseudouridine synthase activity%3B INVOLVED IN: pseudouridine synthesis%2C RNA modification%3B LOCATED IN: cellular_component unknown%3B EXPRESSED IN: 14 plant structures%3B EXPRESSED DURING: 7 growth stages%3B CONTAINS InterPro DOMAIN/s: Pseudour…	3176882	3180734	3177120	3180336		AT1G18910.1	-4.35905	10.3046	-0.0916378	-4.45069	ID=AT1G18910;Name=AT1G18910;Note=zinc ion binding protein;computational_description=zinc ion binding%3Bzinc ion binding%3B FUNCTIONS IN: zinc ion binding%3B EXPRESSED IN: 15 plant structures%3B EXPRESSED DURING: 7 growth stages%3B CONTAINS InterPro DOMAIN/s: Zinc finger%2C CTCHY-type (InterPro:IPR017921)%2C Zinc finger%2C CHY-type (InterPro:IPR008913)%2C Zinc finger%2C RING-type (InterPro:IPR0018…	6532558	6538145	6537940	6538104
AT1G01920.3	1.46767	9.85821	-0.262907	1.20476	ID=AT1G01920;Name=AT1G01920;Note=SET domain-containing protein;computational_description=SET domain-containing protein%3B BEST Arabidopsis thaliana protein match is: Rubisco methyltransferase family protein (TAIR:AT1G14030.1)%3B Has 611 Blast hits to 608 proteins in 165 species: Archae - 0%3B Bacteria - 0%3B Metazoa - 143%3B Fungi - 239%3B Plants - 164%3B Viruses - 0%3B Other Eukaryotes - 65 (sou…	315982	319667	318956	319506		AT1G11720.1	1.30819	11.3129	0.338286	1.64647	ID=AT1G11720;Name=AT1G11720;Note=starch synthase 3;curator_summary=Encodes a starch synthase that in addition to its role in starch biosynthesis also has a negative regulatory function in the biosynthesis of transient starch. The protein apparently contains a starch-binding domain (SBD).;symbol=SS3;Alias=ATSS3,starch synthase 3;full_name=starch synthase 3;computational_description=starch synthase…	3951552	3957044	3951597	3952412		AT1G27180.4	3.73244	10.8027	0.14485	3.87729	ID=AT1G27180;Name=AT1G27180;Note=disease resistance protein (TIR-NBS-LRR class);computational_description=disease resistance protein (TIR-NBS-LRR class)%2C putative%3B FUNCTIONS IN: transmembrane receptor activity%2C ATP binding%3B INVOLVED IN: signal transduction%2C apoptosis%2C defense response%2C innate immune response%3B LOCATED IN: intrinsic to membrane%3B CONTAINS InterPro DOMAIN/s: NB-ARC …	9440923	9446106	9441311	9441780
AT1G01990.1	1.09803	10.23	-0.436636	0.661395	ID=AT1G01990;Name=AT1G01990;Note=hypothetical protein;computational_description=unknown protein%3B Has 32 Blast hits to 32 proteins in 6 species: Archae - 0%3B Bacteria - 0%3B Metazoa - 0%3B Fungi - 0%3B Plants - 32%3B Viruses - 0%3B Other Eukaryotes - 0 (source: NCBI BLink).;Dbxref=PMID:20736450,locus:2025462;locus_type=protein_coding	342917	344400	343461	344162		AT1G12750.2	-2.37283	9.38722	-0.163475	-2.53631	ID=AT1G12750;Name=AT1G12750;Note=RHOMBOID-like protein 6;symbol=RBL6;Alias=ATRBL6,RHOMBOID-like protein 6;full_name=RHOMBOID-like protein 6;computational_description=RHOMBOID-like protein 6 (RBL6)%3B FUNCTIONS IN: serine-type endopeptidase activity%3B INVOLVED IN: biological_process unknown%3B LOCATED IN: integral to membrane%3B EXPRESSED IN: 23 plant structures%3B EXPRESSED DURING: 15 growth sta…	4344967	4348366	4345389	4346576		AT1G52820.1	-6.70633	7.80015	-1.20875	-7.91508	ID=AT1G52820;Name=AT1G52820;Note=2-oxoglutarate (2OG) and Fe(II)-dependent oxygenase superfamily protein;computational_description=2-oxoglutarate (2OG) and Fe(II)-dependent oxygenase superfamily protein%3B FUNCTIONS IN: oxidoreductase activity%3B EXPRESSED IN: root%3B CONTAINS InterPro DOMAIN/s: Oxoglutarate/iron-dependent oxygenase (InterPro:IPR005123)%3B BEST Arabidopsis thaliana protein match …	19669174	19670427	19669215	19670321
AT1G02010.3	-3.18956	8.89951	-0.33455	-3.52411	ID=AT1G02010;Name=AT1G02010;Note=secretory 1A;curator_summary=member of KEULE Gene Family;symbol=SEC1A;full_name=secretory 1A;computational_description=secretory 1A (SEC1A)%3B FUNCTIONS IN: protein transporter activity%3B INVOLVED IN: protein secretion%2C vesicle-mediated transport%2C vesicle docking involved in exocytosis%3B LOCATED IN: cellular_component unknown%3B CONTAINS InterPro DOMAIN/s: S…	347804	352543	349860	351699		AT1G15960.1	-1.22724	10.3832	0.624227	-0.603018	ID=AT1G15960;Name=AT1G15960;Note=NRAMP metal ion transporter 6;curator_summary=member of Nramp2 family;symbol=NRAMP6;Alias=ATNRAMP6;full_name=NRAMP metal ion transporter 6;computational_description=NRAMP metal ion transporter 6 (NRAMP6)%3B FUNCTIONS IN: inorganic anion transmembrane transporter activity%2C metal ion transmembrane transporter activity%3B INVOLVED IN: cellular metal ion homeostasis…	5481664	5486105	5482201	5485066		AT1G52820.2	-6.12045	7.85369	-0.972073	-7.09252	ID=AT1G52820;Name=AT1G52820;Note=2-oxoglutarate (2OG) and Fe(II)-dependent oxygenase superfamily protein;computational_description=2-oxoglutarate (2OG) and Fe(II)-dependent oxygenase superfamily protein%3B FUNCTIONS IN: oxidoreductase activity%3B EXPRESSED IN: root%3B CONTAINS InterPro DOMAIN/s: Oxoglutarate/iron-dependent oxygenase (InterPro:IPR005123)%3B BEST Arabidopsis thaliana protein match …	19669004	19670427	19669215	19670064
AT1G02010.5	-3.6845	8.92258	-0.33768	-4.02218	ID=AT1G02010;Name=AT1G02010;Note=secretory 1A;curator_summary=member of KEULE Gene Family;symbol=SEC1A;full_name=secretory 1A;computational_description=secretory 1A (SEC1A)%3B FUNCTIONS IN: protein transporter activity%3B INVOLVED IN: protein secretion%2C vesicle-mediated transport%2C vesicle docking involved in exocytosis%3B LOCATED IN: cellular_component unknown%3B CONTAINS InterPro DOMAIN/s: S…	347823	352503	347975	348156		AT1G17230.3	-1.17739	11.1317	-0.370026	-1.54742	ID=AT1G17230;Name=AT1G17230;Note=Leucine-rich receptor-like protein kinase family protein;computational_description=Leucine-rich receptor-like protein kinase family protein%3B FUNCTIONS IN: protein serine/threonine kinase activity%2C protein kinase activity%2C ATP binding%3B INVOLVED IN: protein amino acid phosphorylation%3B LOCATED IN: endomembrane system%3B EXPRESSED IN: 11 plant structures%3B …	5890649	5895141	5894382	5894854		AT1G59940.2	-3.08845	4.64174	2.29624	-0.792211	ID=AT1G59940;Name=AT1G59940;Note=response regulator 3;curator_summary=Type A response regulator highly similar to bacterial two-component response regulators. Rapidly induced by cytokinin. Involved in red-light signaling. Acts redundantly with ARR3 in the control of circadian period in a cytokinin-independent manner.;symbol=ARR3;full_name=response regulator 3;computational_description=response re…	22065616	22067233	22065893	22066852
AT1G02110.1	1.02122	11.024	-0.339538	0.681686	ID=AT1G02110;Name=AT1G02110;Note=bZIP domain class transcription factor (DUF630 and DUF632);computational_description=Protein of unknown function (DUF630 and DUF632)%3B FUNCTIONS IN: molecular_function unknown%3B INVOLVED IN: N-terminal protein myristoylation%3B LOCATED IN: plasma membrane%3B EXPRESSED IN: 22 plant structures%3B EXPRESSED DURING: 14 growth stages%3B CONTAINS InterPro DOMAIN/s: Pr…	392830	395528	392938	395434		AT1G19630.2	-4.16249	7.68681	0.00247223	-4.16001	ID=AT1G19630;Name=AT1G19630;Note=cytochrome P450%2C family 722%2C subfamily A%2C polypeptide 1;curator_summary=member of CYP722A;symbol=CYP722A1;full_name=cytochrome P450%2C family 722%2C subfamily A%2C polypeptide 1;computational_description=cytochrome P450%2C family 722%2C subfamily A%2C polypeptide 1 (CYP722A1)%3B FUNCTIONS IN: electron carrier activity%2C monooxygenase activity%2C iron ion bi…	6783802	6788175	6785429	6785691		AT2G12280.1	4.09969	4.09993	-4.45654	-0.356857	ID=AT2G12280;Name=AT2G12280;Note=P-loop containing nucleoside triphosphate hydrolases superfamily protein;computational_description=P-loop containing nucleoside triphosphate hydrolases superfamily protein%3B FUNCTIONS IN: formate-tetrahydrofolate ligase activity%2C ligase activity%2C ATP binding%3B INVOLVED IN: biosynthetic process%2C folic acid and derivative biosynthetic process%3B LOCATED IN: …	4922281	4922679	4922323	4922596
AT1G02280.1	0.954415	12.104	-0.607663	0.346752	ID=AT1G02280;Name=AT1G02280;Note=translocon at the outer envelope membrane of chloroplasts 33;curator_summary=Encodes a GTP-binding GTP-ase. Component of the chloroplast protein import machinery. Required for import of POR B into plastids. Toc33 phosphorylation may not play an important role in vivo.;symbol=TOC33;Alias=ATTOC33,PPI1,PLASTID PROTEIN IMPORT 1;full_name=translocon at the outer envelo…	448422	450426	448664	450246		AT1G19715.1	1.07551	11.7884	-0.0103175	1.0652	ID=AT1G19715;Name=AT1G19715;Note=Mannose-binding lectin superfamily protein;computational_description=Mannose-binding lectin superfamily protein%3B CONTAINS InterPro DOMAIN/s: Mannose-binding lectin (InterPro:IPR001229)%3B BEST Arabidopsis thaliana protein match is: Mannose-binding lectin superfamily protein (TAIR:AT1G73040.1)%3B Has 3242 Blast hits to 933 proteins in 57 species: Archae - 0%3B Ba…	6816701	6819542	6816933	6819432		AT2G40010.1	4.32742	8.60683	0.0569999	4.38442	ID=AT2G40010;Name=AT2G40010;Note=Ribosomal protein L10 family protein;computational_description=Ribosomal protein L10 family protein%3B FUNCTIONS IN: structural constituent of ribosome%3B INVOLVED IN: translational elongation%2C translation%2C ribosome biogenesis%3B LOCATED IN: cytosolic ribosome%2C ribosome%3B EXPRESSED IN: 19 plant structures%3B EXPRESSED DURING: 13 growth stages%3B CONTAINS In…	16708378	16710772	16708577	16708943
AT1G02430.1	-5.82976	6.17428	0.416606	-5.41315	ID=AT1G02430;Name=AT1G02430;Note=ADP-ribosylation factor D1B;curator_summary=A member of ARF GTPase family. A thaliana has 21 members of this family%2C known to be essential for vesicle coating and uncoating and functions in GTP-binding. Gene encoding ADP-ribosylation factor and similar to other ARFs and ARF-like proteins.;symbol=ARFD1B;Alias=ATARFD1B,ADP-ribosylation factor D1B;full_name=ADP-rib…	495049	496332	495174	496062		AT1G19715.2	1.05203	11.7332	-0.0249759	1.02706	ID=AT1G19715;Name=AT1G19715;Note=Mannose-binding lectin superfamily protein;computational_description=Mannose-binding lectin superfamily protein%3B CONTAINS InterPro DOMAIN/s: Mannose-binding lectin (InterPro:IPR001229)%3B BEST Arabidopsis thaliana protein match is: Mannose-binding lectin superfamily protein (TAIR:AT1G73040.1)%3B Has 3242 Blast hits to 933 proteins in 57 species: Archae - 0%3B Ba…	6816734	6819457	6816933	6819244		AT2G42250.1	-2.82869	8.85914	-0.728007	-3.5567	ID=AT2G42250;Name=AT2G42250;Note=cytochrome P450%2C family 712%2C subfamily A%2C polypeptide 1;curator_summary=member of CYP712A;symbol=CYP712A1;full_name=cytochrome P450%2C family 712%2C subfamily A%2C polypeptide 1;computational_description=cytochrome P450%2C family 712%2C subfamily A%2C polypeptide 1 (CYP712A1)%3B FUNCTIONS IN: electron carrier activity%2C monooxygenase activity%2C iron ion bi…	17600074	17601849	17600074	17601648
AT1G02500.2	0.614905	14.4002	-0.289546	0.325359	ID=AT1G02500;Name=AT1G02500;Note=S-adenosylmethionine synthetase 1;curator_summary=encodes a S-adenosylmethionine synthetase. SAM1 is regulated by protein S-nitrosylation. The covalent binding of nitric oxide (NO) to the Cys114 residue inhibits the enzyme activity.;symbol=SAM1;Alias=AtSAM1,MAT1,METK1,SAM-1,S-ADENOSYLMETHIONINE SYNTHETASE-1;full_name=S-adenosylmethionine synthetase 1;computational…	518253	520437	519036	520218		AT1G19715.3	1.08258	11.679	-0.0173676	1.06521	ID=AT1G19715;Name=AT1G19715;Note=Mannose-binding lectin superfamily protein;computational_description=Mannose-binding lectin superfamily protein%3B CONTAINS InterPro DOMAIN/s: Mannose-binding lectin (InterPro:IPR001229)%3B BEST Arabidopsis thaliana protein match is: Mannose-binding lectin superfamily protein (TAIR:AT1G73040.1)%3B Has 3242 Blast hits to 933 proteins in 57 species: Archae - 0%3B Ba…	6816895	6819513	6816933	6819432		AT3G29375.2	4.09438	8.76216	0.140166	4.23454	ID=AT3G29375;Name=AT3G29375;Note=XH domain-containing protein;computational_description=XH domain-containing protein%3B CONTAINS InterPro DOMAIN/s: Domain of unknown function XH (InterPro:IPR005379)%3B BEST Arabidopsis thaliana protein match is: XH/XS domain-containing protein (TAIR:AT1G80790.1)%3B Has 4410 Blast hits to 869 proteins in 187 species: Archae - 2%3B Bacteria - 84%3B Metazoa - 239%3B…	11280324	11281894	11281053	11281573
AT1G02840.1	0.846855	12.1428	-0.484711	0.362144	ID=AT1G02840;Name=AT1G02840;Note=RNA-binding (RRM/RBD/RNP motifs) family protein;curator_summary=SR34/SR1 is a plant homologue of the human general/alternative splicing factor SF2/ASF. Barta et al (2010) have proposed a nomenclature for Serine/Arginine-Rich Protein Splicing Factors (SR proteins): Plant Cell. 2010%2C 22:2926.;symbol=SR34;Alias=ATSRP34,At-SR34,Serine/Arginine-Rich Protein Splicing …	626638	629993	626917	629583		AT1G23020.4	1.84685	11.045	0.106223	1.95307	ID=AT1G23020;Name=AT1G23020;Note=ferric reduction oxidase 3;curator_summary=Encodes a ferric chelate reductase whose transcription is regulated by FIT1. Expressed in the root%2C shoot%2C flower and cotyledon.;symbol=FRO3;Alias=ATFRO3,FERRIC REDUCTION OXIDASE 3;full_name=ferric reduction oxidase 3;computational_description=ferric reduction oxidase 3 (FRO3)%3B FUNCTIONS IN: ferric-chelate reductase…	8149869	8153688	8153350	8153529		AT3G29390.2	2.0663	10.9105	-0.138636	1.92766	ID=AT3G29390;Name=AT3G29390;Note=RS2-interacting KH protein;curator_summary=Nuclear localized K-homology containing protein that interacts with AS1.;symbol=RIK;full_name=RS2-interacting KH protein;computational_description=RS2-interacting KH protein (RIK)%3B FUNCTIONS IN: RNA binding%3B INVOLVED IN: biological_process unknown%3B LOCATED IN: nucleus%3B EXPRESSED IN: 21 plant structures%3B EXPRESSE…	11289494	11294774	11294048	11294523
AT1G02840.2	0.747362	12.1205	-0.426437	0.320925	ID=AT1G02840;Name=AT1G02840;Note=RNA-binding (RRM/RBD/RNP motifs) family protein;curator_summary=SR34/SR1 is a plant homologue of the human general/alternative splicing factor SF2/ASF. Barta et al (2010) have proposed a nomenclature for Serine/Arginine-Rich Protein Splicing Factors (SR proteins): Plant Cell. 2010%2C 22:2926.;symbol=SR34;Alias=ATSRP34,At-SR34,Serine/Arginine-Rich Protein Splicing …	626779	629819	626917	628995		AT1G27180.4	4.80386	10.8027	-0.270708	4.53315	ID=AT1G27180;Name=AT1G27180;Note=disease resistance protein (TIR-NBS-LRR class);computational_description=disease resistance protein (TIR-NBS-LRR class)%2C putative%3B FUNCTIONS IN: transmembrane receptor activity%2C ATP binding%3B INVOLVED IN: signal transduction%2C apoptosis%2C defense response%2C innate immune response%3B LOCATED IN: intrinsic to membrane%3B CONTAINS InterPro DOMAIN/s: NB-ARC …	9440923	9446106	9441311	9441780		AT3G51910.1	-5.29229	8.63038	-0.311613	-5.6039	ID=AT3G51910;Name=AT3G51910;Note=heat shock transcription factor A7A;curator_summary=member of Heat Stress Transcription Factor (Hsf) family;symbol=HSFA7A;Alias=AT-HSFA7A,ARABIDOPSIS THALIANA HEAT SHOCK TRANSCRIPTION FACTOR A7A;full_name=heat shock transcription factor A7A;computational_description=heat shock transcription factor A7A (HSFA7A)%3B FUNCTIONS IN: DNA binding%2C sequence-specific DNA …	19265140	19266806	19266230	19266619
AT1G02840.4	0.736311	12.1274	-0.415385	0.320925	ID=AT1G02840;Name=AT1G02840;Note=RNA-binding (RRM/RBD/RNP motifs) family protein;curator_summary=SR34/SR1 is a plant homologue of the human general/alternative splicing factor SF2/ASF. Barta et al (2010) have proposed a nomenclature for Serine/Arginine-Rich Protein Splicing Factors (SR proteins): Plant Cell. 2010%2C 22:2926.;symbol=SR34;Alias=ATSRP34,At-SR34,Serine/Arginine-Rich Protein Splicing …	626682	629864	626917	628798		AT1G27180.6	4.50541	10.7736	-0.280905	4.22451	ID=AT1G27180;Name=AT1G27180;Note=disease resistance protein (TIR-NBS-LRR class);computational_description=disease resistance protein (TIR-NBS-LRR class)%2C putative%3B FUNCTIONS IN: transmembrane receptor activity%2C ATP binding%3B INVOLVED IN: signal transduction%2C apoptosis%2C defense response%2C innate immune response%3B LOCATED IN: intrinsic to membrane%3B CONTAINS InterPro DOMAIN/s: NB-ARC …	9440923	9446106	9441311	9441780		AT3G52340.4	-4.18987	9.98731	0.113737	-4.07614	ID=AT3G52340;Name=AT3G52340;Note=sucrose-6F-phosphate phosphohydrolase 2;curator_summary=sucrose-phosphatase (SPP2);symbol=SPP2;Alias=ATSPP2,SUCROSE-PHOSPHATASE 2;full_name=sucrose-6F-phosphate phosphohydrolase 2;computational_description=sucrose-6F-phosphate phosphohydrolase 2 (SPP2)%3B FUNCTIONS IN: phosphatase activity%2C magnesium ion binding%2C catalytic activity%2C sucrose-phosphatase activ…	19406852	19409182	19407157	19407350
AT1G03340.1	2.33844	7.63449	-1.2732	1.06525	ID=AT1G03340;Name=AT1G03340;Note=hypothetical protein;computational_description=unknown protein%3B BEST Arabidopsis thaliana protein match is: unknown protein (TAIR:AT4G02920.1)%3B Has 44 Blast hits to 41 proteins in 13 species: Archae - 0%3B Bacteria - 1%3B Metazoa - 0%3B Fungi - 0%3B Plants - 43%3B Viruses - 0%3B Other Eukaryotes - 0 (source: NCBI BLink).;Dbxref=PMID:20736450,locus:2014470;locu…	819611	821476	819711	821227		AT1G30280.3	-3.47415	8.62501	-0.367436	-3.84159	ID=AT1G30280;Name=AT1G30280;Note=Chaperone DnaJ-domain superfamily protein;computational_description=Chaperone DnaJ-domain superfamily protein%3B FUNCTIONS IN: heat shock protein binding%3B LOCATED IN: cellular_component unknown%3B CONTAINS InterPro DOMAIN/s: Heat shock protein DnaJ%2C N-terminal (InterPro:IPR001623)%3B BEST Arabidopsis thaliana protein match is: J-domain protein required for chl…	10662620	10664570	10662853	10663331		AT4G06744.1	-4.5257	10.1928	-2.86381	-7.38951	ID=AT4G06744;Name=AT4G06744;Note=Leucine-rich repeat (LRR) family protein;computational_description=Leucine-rich repeat (LRR) family protein%3B BEST Arabidopsis thaliana protein match is: Leucine-rich repeat (LRR) family protein (TAIR:AT3G19320.1)%3B Has 45026 Blast hits to 12967 proteins in 516 species: Archae - 11%3B Bacteria - 711%3B Metazoa - 1155%3B Fungi - 115%3B Plants - 40928%3B Viruses -…	4070548	4072470	4070869	4072084
AT1G03495.1	3.24903	8.25906	1.16298	4.41202	ID=AT1G03495;Name=AT1G03495;Note=HXXXD-type acyl-transferase family protein;computational_description=HXXXD-type acyl-transferase family protein%3B FUNCTIONS IN: transferase activity%2C transferring acyl groups other than amino-acyl groups%2C transferase activity%3B INVOLVED IN: biological_process unknown%3B CONTAINS InterPro DOMAIN/s: Transferase (InterPro:IPR003480)%3B BEST Arabidopsis thaliana…	873165	874476	873435	874476		AT1G42540.3	-1.24706	10.9036	0.54322	-0.703843	ID=AT1G42540;Name=AT1G42540;Note=glutamate receptor 3.3;curator_summary=member of Putative ligand-gated ion channel subunit family;symbol=GLR3.3;Alias=ATGLR3.3;full_name=glutamate receptor 3.3;computational_description=glutamate receptor 3.3 (GLR3.3)%3B FUNCTIONS IN: intracellular ligand-gated ion channel activity%3B INVOLVED IN: cellular calcium ion homeostasis%2C response to light stimulus%3B L…	15973053	15976773	15976323	15976702		AT4G26140.4	5.34466	9.46254	-0.247839	5.09682	ID=AT4G26140;Name=AT4G26140;Note=beta-galactosidase 12;curator_summary=putative beta-galactosidase;symbol=BGAL12;full_name=beta-galactosidase 12;computational_description=beta-galactosidase 12 (BGAL12)%3B FUNCTIONS IN: cation binding%2C beta-galactosidase activity%2C hydrolase activity%2C hydrolyzing O-glycosyl compounds%2C catalytic activity%3B INVOLVED IN: lactose catabolic process%2C using glu…	13242992	13247926	13243676	13243945
AT1G03550.1	-4.77007	8.44651	-0.778751	-5.54882	ID=AT1G03550;Name=AT1G03550;Note=Secretory carrier membrane protein (SCAMP) family protein;symbol=SCAMP4;Alias=AtSCAMP4;full_name=Secretory carrier membrane protein 4;computational_description=Secretory carrier membrane protein (SCAMP) family protein%3B FUNCTIONS IN: transmembrane transporter activity%3B INVOLVED IN: protein transport%3B LOCATED IN: integral to membrane%3B EXPRESSED IN: 23 plant …	885622	887956	885850	887778		AT1G53490.1	-2.5259	7.46771	3.14624	0.620343	ID=AT1G53490;Name=AT1G53490;Note=RING/U-box superfamily protein;curator_summary=Encodes HEI10%2C a RING finger-containing protein. HEI10 belongs to a group of proteins well conserved among species known as ZMM. Required for class I crossover formation.;symbol=HEI10;full_name=homolog of human HEI10 ( Enhancer of cell Invasion No.10);computational_description=RING/U-box superfamily protein%3B Has 1…	19963266	19966952	19966011	19966811		AT5G06800.3	-5.66544	8.03382	0.412482	-5.25296	ID=AT5G06800;Name=AT5G06800;Note=myb-like HTH transcriptional regulator family protein;computational_description=myb-like HTH transcriptional regulator family protein%3B CONTAINS InterPro DOMAIN/s: Homeodomain-like (InterPro:IPR009057)%2C Myb%2C DNA-binding (InterPro:IPR014778)%2C HTH transcriptional regulator%2C Myb-type%2C DNA-binding (InterPro:IPR017930)%2C Myb-like DNA-binding domain%2C SHAQK…	2103114	2106004	2105501	2105679
AT1G03550.4	-4.59505	7.43542	-0.790824	-5.38587	ID=AT1G03550;Name=AT1G03550;Note=Secretory carrier membrane protein (SCAMP) family protein;symbol=SCAMP4;Alias=AtSCAMP4;full_name=Secretory carrier membrane protein 4;computational_description=Secretory carrier membrane protein (SCAMP) family protein%3B FUNCTIONS IN: transmembrane transporter activity%3B INVOLVED IN: protein transport%3B LOCATED IN: integral to membrane%3B EXPRESSED IN: 23 plant …	885992	887778	885992	887778		AT1G53780.3	0.83304	11.3985	-0.566817	0.266223	ID=AT1G53780;Name=AT1G53780;Note=26S proteasome regulatory complex ATPase;computational_description=peptidyl-prolyl cis-trans isomerases%3Bhydrolases%3Bnucleoside-triphosphatases%3BATP binding%3Bnucleotide binding%3BATPases%3B FUNCTIONS IN: in 6 functions%3B INVOLVED IN: protein folding%2C protein catabolic process%3B LOCATED IN: membrane%3B EXPRESSED IN: leaf%3B CONTAINS InterPro DOMAIN/s: ATPas…	20073995	20077773	20074211	20076538		AT5G07400.5	4.92353	8.36631	-0.257294	4.66624	ID=AT5G07400;Name=AT5G07400;Note=forkhead-associated domain-containing protein / FHA domain-containing protein;computational_description=forkhead-associated domain-containing protein / FHA domain-containing protein%3B FUNCTIONS IN: hydrolase activity%2C acting on acid anhydrides%2C in phosphorus-containing anhydrides%2C phosphoric diester hydrolase activity%2C zinc ion binding%2C nucleic acid bin…	2340641	2345458	2344664	2345320
AT1G03550.5	-4.48273	7.36349	-0.903053	-5.38579	ID=AT1G03550;Name=AT1G03550;Note=Secretory carrier membrane protein (SCAMP) family protein;symbol=SCAMP4;Alias=AtSCAMP4;full_name=Secretory carrier membrane protein 4;computational_description=Secretory carrier membrane protein (SCAMP) family protein%3B FUNCTIONS IN: transmembrane transporter activity%3B INVOLVED IN: protein transport%3B LOCATED IN: integral to membrane%3B EXPRESSED IN: 23 plant …	886147	887778	886147	887778		AT1G53780.4	0.858887	11.9029	-0.59265	0.266236	ID=AT1G53780;Name=AT1G53780;Note=26S proteasome regulatory complex ATPase;computational_description=peptidyl-prolyl cis-trans isomerases%3Bhydrolases%3Bnucleoside-triphosphatases%3BATP binding%3Bnucleotide binding%3BATPases%3B FUNCTIONS IN: in 6 functions%3B INVOLVED IN: protein folding%2C protein catabolic process%3B LOCATED IN: membrane%3B EXPRESSED IN: leaf%3B CONTAINS InterPro DOMAIN/s: ATPas…	20073988	20079022	20074211	20076538		AT5G07610.1	-4.48404	8.32571	0.0232869	-4.46076	ID=AT5G07610;Name=AT5G07610;Note=F-box family protein;computational_description=F-box family protein%3B CONTAINS InterPro DOMAIN/s: F-box domain%2C cyclin-like (InterPro:IPR001810)%2C F-box domain%2C Skp2-like (InterPro:IPR022364)%2C F-box associated interaction domain (InterPro:IPR017451)%3B BEST Arabidopsis thaliana protein match is: F-box family protein (TAIR:AT5G49610.1)%3B Has 1807 Blast hit…	2406067	2407330	2406067	2407330
AT1G03550.6	-4.13312	7.25525	-1.05969	-5.19282	ID=AT1G03550;Name=AT1G03550;Note=Secretory carrier membrane protein (SCAMP) family protein;symbol=SCAMP4;Alias=AtSCAMP4;full_name=Secretory carrier membrane protein 4;computational_description=Secretory carrier membrane protein (SCAMP) family protein%3B FUNCTIONS IN: transmembrane transporter activity%3B INVOLVED IN: protein transport%3B LOCATED IN: integral to membrane%3B EXPRESSED IN: 23 plant …	886388	887778	886388	887778		AT1G54730.9	-1.40368	10.153	-0.256284	-1.65997	ID=AT1G54730;Name=AT1G54730;Note=Major facilitator superfamily protein;computational_description=Major facilitator superfamily protein%3B FUNCTIONS IN: carbohydrate transmembrane transporter activity%2C sugar:hydrogen symporter activity%3B INVOLVED IN: transport%2C transmembrane transport%3B LOCATED IN: integral to membrane%2C membrane%3B EXPRESSED IN: 22 plant structures%3B EXPRESSED DURING: 13 …	20424369	20430194	20429650	20429977		AT5G41680.1	4.73288	9.81516	0.275468	5.00835	ID=AT5G41680;Name=AT5G41680;Note=Protein kinase superfamily protein;computational_description=Protein kinase superfamily protein%3B FUNCTIONS IN: protein serine/threonine kinase activity%2C protein kinase activity%2C kinase activity%2C ATP binding%3B INVOLVED IN: protein amino acid phosphorylation%3B CONTAINS InterPro DOMAIN/s: Protein kinase%2C catalytic domain (InterPro:IPR000719)%2C Serine/thr…	16667884	16669489	16668152	16669198
AT1G03940.1	3.04659	8.43508	1.4241	4.47069	ID=AT1G03940;Name=AT1G03940;Note=HXXXD-type acyl-transferase family protein;computational_description=HXXXD-type acyl-transferase family protein%3B FUNCTIONS IN: transferase activity%2C transferring acyl groups other than amino-acyl groups%2C transferase activity%3B INVOLVED IN: biological_process unknown%3B LOCATED IN: cellular_component unknown%3B CONTAINS InterPro DOMAIN/s: Transferase (InterP…	1009227	1011145	1009541	1010951		AT1G54740.1	1.01191	11.7519	-0.520857	0.491058	ID=AT1G54740;Name=AT1G54740;Note=FANTASTIC four-like protein (DUF3049);computational_description=Protein of unknown function (DUF3049)%3B CONTAINS InterPro DOMAIN/s: Protein of unknown function DUF3049 (InterPro:IPR021410)%3B BEST Arabidopsis thaliana protein match is: Protein of unknown function (DUF3049) (TAIR:AT5G22390.1)%3B Has 534 Blast hits to 376 proteins in 66 species: Archae - 0%3B Bacte…	20430768	20431986	20430838	20431738		AT5G41680.2	4.75105	9.82131	0.257256	5.00831	ID=AT5G41680;Name=AT5G41680;Note=Protein kinase superfamily protein;computational_description=Protein kinase superfamily protein%3B FUNCTIONS IN: protein serine/threonine kinase activity%2C protein kinase activity%2C kinase activity%2C ATP binding%3B INVOLVED IN: protein amino acid phosphorylation%3B CONTAINS InterPro DOMAIN/s: Protein kinase%2C catalytic domain (InterPro:IPR000719)%2C Serine/thr…	16667768	16669489	16668118	16669198
AT1G04110.1	-0.991713	10.5098	-0.190245	-1.18196	ID=AT1G04110;Name=AT1G04110;Note=Subtilase family protein;curator_summary=Initially identified as a mutation affecting stomatal development and distribution. Encodes a protein similar to serine proteases.;symbol=SDD1;Alias=AtSDD1;full_name=STOMATAL DENSITY AND DISTRIBUTION 1;computational_description=STOMATAL DENSITY AND DISTRIBUTION (SDD1)%3B CONTAINS InterPro DOMAIN/s: Protease-associated PA (I…	1061296	1063809	1061456	1063784		AT1G55580.1	-5.25345	5.70806	1.11796	-4.13549	ID=AT1G55580;Name=AT1G55580;Note=GRAS family transcription factor;curator_summary=Encodes a member of the GRAS family of putative transcriptional regulators. It is involved in the initiation of axillary meristems during both the vegetative and reproductive growth phases and functions upstream of REV and AXR1 in the regulation of shoot branching.;symbol=LAS;Alias=SCL18,SCARECROW-LIKE 18;full_name=…	20763843	20765823	20764982	20765443		AT5G45050.3	-2.80965	11.1823	-0.0421598	-2.85181	ID=AT5G45050;Name=AT5G45050;Note=Disease resistance protein (TIR-NBS-LRR class);curator_summary=Encodes a member of the WRKY Transcription Factor (Group II-e) family.;symbol=TTR1;Alias=ATWRKY16,WRKY16;full_name=TOLERANT TO TOBACCO RINGSPOT NEPOVIRUS 1;computational_description=TOLERANT TO TOBACCO RINGSPOT NEPOVIRUS 1 (TTR1)%3B FUNCTIONS IN: protein binding%2C sequence-specific DNA binding transcr…	18176893	18181805	18177018	18177221
AT1G04610.1	-2.67527	7.01498	-2.29935	-4.97463	ID=AT1G04610;Name=AT1G04610;Note=YUCCA 3;symbol=YUC3;full_name=YUCCA 3;computational_description=YUCCA 3 (YUC3)%3B FUNCTIONS IN: NADP or NADPH binding%2C oxidoreductase activity%2C FAD binding%2C flavin-containing monooxygenase activity%3B INVOLVED IN: auxin biosynthetic process%3B EXPRESSED IN: 11 plant structures%3B EXPRESSED DURING: 4 anthesis%2C C globular stage%2C petal differentiation and e…	1279350	1281618	1279566	1281331		AT1G56570.2	-1.03713	12.1132	0.752027	-0.285106	ID=AT1G56570;Name=AT1G56570;Note=Tetratricopeptide repeat (TPR)-like superfamily protein;curator_summary=Encodes a mitochondria-localized pentatricopeptide repeat protein PGN. Functions in defense against necrotrophic fungi and abiotic stress tolerance.;symbol=PGN;full_name=PENTATRICOPEPTIDE REPEAT PROTEIN FOR GERMINATION ON NaCl;computational_description=Tetratricopeptide repeat (TPR)-like super…	21195648	21199130	21195803	21197721		AT5G60120.4	2.59748	10.1413	0.238652	2.83613	ID=AT5G60120;Name=AT5G60120;Note=target of early activation tagged (EAT) 2;symbol=TOE2;full_name=target of early activation tagged (EAT) 2;computational_description=target of early activation tagged (EAT) 2 (TOE2)%3B FUNCTIONS IN: DNA binding%2C sequence-specific DNA binding transcription factor activity%3B INVOLVED IN: regulation of transcription%2C DNA-dependent%3B LOCATED IN: nucleus%3B EXPRES…	24207688	24211743	24210296	24210631
AT1G04780.1	0.727176	12.2289	-0.108672	0.618504	ID=AT1G04780;Name=AT1G04780;Note=Ankyrin repeat family protein;computational_description=Ankyrin repeat family protein%3B FUNCTIONS IN: molecular_function unknown%3B INVOLVED IN: biological_process unknown%3B LOCATED IN: plasma membrane%3B EXPRESSED IN: 24 plant structures%3B EXPRESSED DURING: 13 growth stages%3B CONTAINS InterPro DOMAIN/s: Ankyrin repeat-containing domain (InterPro:IPR020683)%2C…	1340552	1343793	1340890	1342965		AT1G59620.1	-2.09891	9.14654	0.443246	-1.65566	ID=AT1G59620;Name=AT1G59620;Note=Disease resistance protein (CC-NBS-LRR class) family;curator_summary=Encodes CW9.;symbol=CW9;computational_description=CW9%3B FUNCTIONS IN: ATP binding%3B INVOLVED IN: defense response%2C apoptosis%3B LOCATED IN: cellular_component unknown%3B EXPRESSED IN: 21 plant structures%3B EXPRESSED DURING: 12 growth stages%3B CONTAINS InterPro DOMAIN/s: NB-ARC (InterPro:IPR…	21902263	21905717	21902897	21903096
AT1G04860.1	0.810766	11.8733	-0.28395	0.526815	ID=AT1G04860;Name=AT1G04860;Note=ubiquitin-specific protease 2;curator_summary=Encodes a ubiquitin-specific protease.;symbol=UBP2;Alias=ATUBP2;full_name=ubiquitin-specific protease 2;computational_description=ubiquitin-specific protease 2 (UBP2)%3B FUNCTIONS IN: ubiquitin-specific protease activity%3B INVOLVED IN: ubiquitin-dependent protein catabolic process%3B LOCATED IN: proteasome complex%2C …	1369035	1373103	1369305	1372290		AT1G59940.2	-2.54531	4.64149	1.74517	-0.800143	ID=AT1G59940;Name=AT1G59940;Note=response regulator 3;curator_summary=Type A response regulator highly similar to bacterial two-component response regulators. Rapidly induced by cytokinin. Involved in red-light signaling. Acts redundantly with ARR3 in the control of circadian period in a cytokinin-independent manner.;symbol=ARR3;full_name=response regulator 3;computational_description=response re…	22065616	22067233	22065893	22066852
AT1G04985.1	1.03859	10.7864	-0.403344	0.63525	ID=AT1G04985;Name=AT1G04985;Note=triacylglycerol lipase-like protein;computational_description=unknown protein%3B Has 37 Blast hits to 37 proteins in 11 species: Archae - 0%3B Bacteria - 0%3B Metazoa - 0%3B Fungi - 0%3B Plants - 37%3B Viruses - 0%3B Other Eukaryotes - 0 (source: NCBI BLink).;Dbxref=PMID:18775970,locus:2824357;locus_type=protein_coding	1416341	1419027	1416562	1418291		AT1G60200.2	0.913787	12.304	-0.38317	0.530618	ID=AT1G60200;Name=AT1G60200;Note=splicing factor PWI domain-containing protein / RNA recognition motif (RRM)-containing protein;computational_description=splicing factor PWI domain-containing protein / RNA recognition motif (RRM)-containing protein%3B FUNCTIONS IN: nucleotide binding%2C nucleic acid binding%3B INVOLVED IN: mRNA processing%3B LOCATED IN: chloroplast%3B EXPRESSED IN: 24 plant struc…	22200693	22205400	22204548	22205240
AT1G04985.2	1.24366	10.6998	-0.453912	0.789752	ID=AT1G04985;Name=AT1G04985;Note=triacylglycerol lipase-like protein;computational_description=unknown protein%3B Has 37 Blast hits to 37 proteins in 11 species: Archae - 0%3B Bacteria - 0%3B Metazoa - 0%3B Fungi - 0%3B Plants - 37%3B Viruses - 0%3B Other Eukaryotes - 0 (source: NCBI BLink).;Dbxref=PMID:18775970,locus:2824357;locus_type=protein_coding	1416341	1419027	1416562	1417406		AT1G60200.3	0.916545	12.3336	-0.385932	0.530613	ID=AT1G60200;Name=AT1G60200;Note=splicing factor PWI domain-containing protein / RNA recognition motif (RRM)-containing protein;computational_description=splicing factor PWI domain-containing protein / RNA recognition motif (RRM)-containing protein%3B FUNCTIONS IN: nucleotide binding%2C nucleic acid binding%3B INVOLVED IN: mRNA processing%3B LOCATED IN: chloroplast%3B EXPRESSED IN: 24 plant struc…	22200705	22205400	22204800	22205240
AT1G05020.1	1.7296	8.28755	-0.47061	1.25899	ID=AT1G05020;Name=AT1G05020;Note=ENTH/ANTH/VHS superfamily protein;computational_description=ENTH/ANTH/VHS superfamily protein%3B FUNCTIONS IN: phospholipid binding%2C clathrin binding%2C binding%2C phosphatidylinositol binding%3B INVOLVED IN: clathrin coat assembly%3B LOCATED IN: clathrin coat%3B EXPRESSED IN: 11 plant structures%3B EXPRESSED DURING: L mature pollen stage%2C M germinated pollen …	1435154	1437763	1435383	1437345		AT1G61400.1	-2.34806	8.09602	0.637174	-1.71089	ID=AT1G61400;Name=AT1G61400;Note=S-locus lectin protein kinase family protein;computational_description=S-locus lectin protein kinase family protein%3B FUNCTIONS IN: in 6 functions%3B INVOLVED IN: protein amino acid phosphorylation%2C recognition of pollen%3B LOCATED IN: cellular_component unknown%3B EXPRESSED IN: 11 plant structures%3B EXPRESSED DURING: LP.10 ten leaves visible%2C F mature embry…	22654506	22658469	22654637	22657731
AT1G05160.1	1.58291	9.53625	-0.933867	0.64904	ID=AT1G05160;Name=AT1G05160;Note=cytochrome P450%2C family 88%2C subfamily A%2C polypeptide 3;curator_summary=Encodes an ent-kaurenoic acid hydroxylase%2C a member of the CYP88A cytochrome p450 family.;symbol=CYP88A3;Alias=ATKAO1,KAO1,ENT-KAURENOIC ACID OXYDASE 1;full_name=cytochrome P450%2C family 88%2C subfamily A%2C polypeptide 3;computational_description=cytochrome P450%2C family 88%2C subfam…	1487377	1491005	1487639	1489785		AT1G63880.2	-1.1558	11.6448	0.138606	-1.01719	ID=AT1G63880;Name=AT1G63880;Note=Disease resistance protein (TIR-NBS-LRR class) family;curator_summary=Encodes a TIR-NBS-LRR class of disease resistance protein effective against Leptosphaeria maculans.;computational_description=Disease resistance protein (TIR-NBS-LRR class) family%3B FUNCTIONS IN: transmembrane receptor activity%2C nucleoside-triphosphatase activity%2C nucleotide binding%2C ATP …	23712215	23716170	23712516	23713004
AT1G05790.4	1.47243	10.4783	-0.571108	0.901319	ID=AT1G05790;Name=AT1G05790;Note=lipase class 3 family protein;computational_description=lipase class 3 family protein%3B FUNCTIONS IN: triglyceride lipase activity%3B INVOLVED IN: lipid metabolic process%3B LOCATED IN: endomembrane system%3B EXPRESSED IN: 24 plant structures%3B EXPRESSED DURING: 15 growth stages%3B CONTAINS InterPro DOMAIN/s: Lipase%2C class 3 (InterPro:IPR002921)%3B BEST Arabid…	1732835	1737499	1736942	1737364		AT1G65350.1	3.66613	3.14543	-3.73669	-0.0705634	ID=AT1G65350;Name=AT1G65350;Note=ubiquitin 13;curator_summary=polyubiquitin gene%2CColumbia ecotype revealed that the gene contained a 3.9-kb insertion in the coding region from mitochondrial DNA.;symbol=UBQ13;full_name=ubiquitin 13;computational_description=ubiquitin 13 (UBQ13)%3B CONTAINS InterPro DOMAIN/s: Ubiquitin subgroup (InterPro:IPR019956)%2C Ubiquitin conserved site (InterPro:IPR019954)…	24272517	24277275	24272517	24277275
AT1G05840.1	0.942922	11.2449	-0.947178	-0.00425597	ID=AT1G05840;Name=AT1G05840;Note=Eukaryotic aspartyl protease family protein;computational_description=Eukaryotic aspartyl protease family protein%3B FUNCTIONS IN: aspartic-type endopeptidase activity%3B INVOLVED IN: proteolysis%3B LOCATED IN: anchored to membrane%3B EXPRESSED IN: 23 plant structures%3B EXPRESSED DURING: 15 growth stages%3B CONTAINS InterPro DOMAIN/s: Peptidase aspartic%2C cataly…	1762733	1766283	1762842	1766150		AT1G71300.1	2.65115	4.64133	-2.6482	0.0029519	ID=AT1G71300;Name=AT1G71300;Note=Vps52 / Sac2 family;computational_description=Vps52 / Sac2 family %3B CONTAINS InterPro DOMAIN/s: Vps52/Sac2 (InterPro:IPR007258)%3B BEST Arabidopsis thaliana protein match is: Vps52 / Sac2 family (TAIR:AT1G71270.1)%3B Has 611 Blast hits to 569 proteins in 208 species: Archae - 8%3B Bacteria - 23%3B Metazoa - 207%3B Fungi - 140%3B Plants - 62%3B Viruses - 0%3B Oth…	26874063	26878319	26874231	26878319
AT1G05890.1	1.03226	12.1324	-0.660556	0.371705	ID=AT1G05890;Name=AT1G05890;Note=RING/U-box superfamily protein;symbol=ARI5;Alias=ATARI5,ARABIDOPSIS ARIADNE 5;full_name=ARIADNE 5;computational_description=ARIADNE 5 (ARI5)%3B FUNCTIONS IN: zinc ion binding%2C nucleic acid binding%3B EXPRESSED IN: 24 plant structures%3B EXPRESSED DURING: 15 growth stages%3B CONTAINS InterPro DOMAIN/s: Zinc finger%2C C6HC-type (InterPro:IPR002867)%2C Zinc finger%…	1779302	1784675	1779630	1784166		AT1G71300.2	4.69173	4.09752	-4.68878	0.00294891	ID=AT1G71300;Name=AT1G71300;Note=Vps52 / Sac2 family;computational_description=Vps52 / Sac2 family %3B CONTAINS InterPro DOMAIN/s: Vps52/Sac2 (InterPro:IPR007258)%3B BEST Arabidopsis thaliana protein match is: Vps52 / Sac2 family (TAIR:AT1G71270.1)%3B Has 611 Blast hits to 569 proteins in 208 species: Archae - 8%3B Bacteria - 23%3B Metazoa - 207%3B Fungi - 140%3B Plants - 62%3B Viruses - 0%3B Oth…	26874063	26878319	26874063	26878319
AT1G05890.2	1.05415	12.1115	-0.677719	0.376435	ID=AT1G05890;Name=AT1G05890;Note=RING/U-box superfamily protein;symbol=ARI5;Alias=ATARI5,ARABIDOPSIS ARIADNE 5;full_name=ARIADNE 5;computational_description=ARIADNE 5 (ARI5)%3B FUNCTIONS IN: zinc ion binding%2C nucleic acid binding%3B EXPRESSED IN: 24 plant structures%3B EXPRESSED DURING: 15 growth stages%3B CONTAINS InterPro DOMAIN/s: Zinc finger%2C C6HC-type (InterPro:IPR002867)%2C Zinc finger%…	1779255	1784427	1779630	1784166		AT1G75290.2	1.47716	6.40364	-1.18767	0.289488	ID=AT1G75290;Name=AT1G75290;Note=NAD(P)-binding Rossmann-fold superfamily protein;curator_summary=encodes a protein whose sequence is similar to an isoflavone reductase;computational_description=NAD(P)-binding Rossmann-fold superfamily protein%3B FUNCTIONS IN: oxidoreductase activity%2C acting on NADH or NADPH%3B INVOLVED IN: metabolic process%3B LOCATED IN: cellular_component unknown%3B EXPRESSE…	28253721	28255173	28253890	28255173
AT1G05960.1	0.794403	12.1187	-0.403748	0.390655	ID=AT1G05960;Name=AT1G05960;Note=ARM repeat superfamily protein;computational_description=ARM repeat superfamily protein%3B FUNCTIONS IN: binding%3B INVOLVED IN: biological_process unknown%3B LOCATED IN: plasma membrane%3B EXPRESSED IN: 25 plant structures%3B EXPRESSED DURING: 15 growth stages%3B CONTAINS InterPro DOMAIN/s: Armadillo-type fold (InterPro:IPR016024)%3B BEST Arabidopsis thaliana pro…	1807959	1815568	1808477	1815050		AT1G80170.2	-2.25115	8.32306	0.268245	-1.9829	ID=AT1G80170;Name=AT1G80170;Note=Pectin lyase-like superfamily protein;computational_description=Pectin lyase-like superfamily protein%3B FUNCTIONS IN: polygalacturonase activity%3B INVOLVED IN: carbohydrate metabolic process%3B LOCATED IN: plant-type cell wall%3B EXPRESSED IN: 15 plant structures%3B EXPRESSED DURING: 6 growth stages%3B CONTAINS InterPro DOMAIN/s: Pectin lyase fold/virulence fact…	30153407	30155779	30153648	30154079
AT1G05960.2	0.793926	12.1005	-0.403266	0.39066	ID=AT1G05960;Name=AT1G05960;Note=ARM repeat superfamily protein;computational_description=ARM repeat superfamily protein%3B FUNCTIONS IN: binding%3B INVOLVED IN: biological_process unknown%3B LOCATED IN: plasma membrane%3B EXPRESSED IN: 25 plant structures%3B EXPRESSED DURING: 15 growth stages%3B CONTAINS InterPro DOMAIN/s: Armadillo-type fold (InterPro:IPR016024)%3B BEST Arabidopsis thaliana pro…	1807972	1815465	1808477	1815050		AT2G12480.1	-7.19678	-0.314035	4.67772	-2.51906	ID=AT2G12480;Name=AT2G12480;Note=serine carboxypeptidase-like 43;symbol=SCPL43;full_name=serine carboxypeptidase-like 43;computational_description=serine carboxypeptidase-like 43 (SCPL43)%3B FUNCTIONS IN: serine-type carboxypeptidase activity%3B INVOLVED IN: proteolysis%3B LOCATED IN: endomembrane system%3B EXPRESSED IN: 19 plant structures%3B EXPRESSED DURING: 10 growth stages%3B CONTAINS InterP…	5069589	5072533	5069794	5071522
AT1G06110.1	1.06838	11.0509	-0.467901	0.600477	ID=AT1G06110;Name=AT1G06110;Note=SKP1/ASK-interacting protein 16;symbol=SKIP16;full_name=SKP1/ASK-interacting protein 16;computational_description=SKP1/ASK-interacting protein 16 (SKIP16)%3B CONTAINS InterPro DOMAIN/s: ApaG (InterPro:IPR007474)%3B Has 2063 Blast hits to 2061 proteins in 779 species: Archae - 0%3B Bacteria - 1378%3B Metazoa - 194%3B Fungi - 63%3B Plants - 89%3B Viruses - 0%3B Othe…	1853058	1855378	1853236	1854938		AT2G12480.2	-7.19678	-0.314035	4.67772	-2.51906	ID=AT2G12480;Name=AT2G12480;Note=serine carboxypeptidase-like 43;symbol=SCPL43;full_name=serine carboxypeptidase-like 43;computational_description=serine carboxypeptidase-like 43 (SCPL43)%3B FUNCTIONS IN: serine-type carboxypeptidase activity%3B INVOLVED IN: proteolysis%3B LOCATED IN: endomembrane system%3B EXPRESSED IN: 19 plant structures%3B EXPRESSED DURING: 10 growth stages%3B CONTAINS InterP…	5069589	5072533	5069794	5071522
AT1G06110.2	0.980119	10.911	-0.462572	0.517546	ID=AT1G06110;Name=AT1G06110;Note=SKP1/ASK-interacting protein 16;symbol=SKIP16;full_name=SKP1/ASK-interacting protein 16;computational_description=SKP1/ASK-interacting protein 16 (SKIP16)%3B CONTAINS InterPro DOMAIN/s: ApaG (InterPro:IPR007474)%3B Has 2063 Blast hits to 2061 proteins in 779 species: Archae - 0%3B Bacteria - 1378%3B Metazoa - 194%3B Fungi - 63%3B Plants - 89%3B Viruses - 0%3B Othe…	1853058	1855081	1853608	1854938		AT2G12480.3	-7.19678	-0.314035	4.67772	-2.51906	ID=AT2G12480;Name=AT2G12480;Note=serine carboxypeptidase-like 43;symbol=SCPL43;full_name=serine carboxypeptidase-like 43;computational_description=serine carboxypeptidase-like 43 (SCPL43)%3B FUNCTIONS IN: serine-type carboxypeptidase activity%3B INVOLVED IN: proteolysis%3B LOCATED IN: endomembrane system%3B EXPRESSED IN: 19 plant structures%3B EXPRESSED DURING: 10 growth stages%3B CONTAINS InterP…	5069543	5072656	5069794	5071522
AT1G06110.3	1.0352	10.8269	-0.483961	0.551238	ID=AT1G06110;Name=AT1G06110;Note=SKP1/ASK-interacting protein 16;symbol=SKIP16;full_name=SKP1/ASK-interacting protein 16;computational_description=SKP1/ASK-interacting protein 16 (SKIP16)%3B CONTAINS InterPro DOMAIN/s: ApaG (InterPro:IPR007474)%3B Has 2063 Blast hits to 2061 proteins in 779 species: Archae - 0%3B Bacteria - 1378%3B Metazoa - 194%3B Fungi - 63%3B Plants - 89%3B Viruses - 0%3B Othe…	1853076	1855173	1853718	1854938		AT2G16890.3	4.18948	6.7214	1.31636	5.50584	ID=AT2G16890;Name=AT2G16890;Note=UDP-Glycosyltransferase superfamily protein;computational_description=UDP-Glycosyltransferase superfamily protein%3B FUNCTIONS IN: transferase activity%2C transferring hexosyl groups%2C UDP-glycosyltransferase activity%2C transferase activity%2C transferring glycosyl groups%3B INVOLVED IN: metabolic process%3B LOCATED IN: endomembrane system%3B EXPRESSED IN: 17 pl…	7316788	7319237	7318861	7319021
AT1G06210.2	-0.91525	10.4742	0.0662085	-0.849042	ID=AT1G06210;Name=AT1G06210;Note=ENTH/VHS/GAT family protein;computational_description=ENTH/VHS/GAT family protein%3B FUNCTIONS IN: protein transporter activity%3B INVOLVED IN: intracellular protein transport%2C intra-Golgi vesicle-mediated transport%3B LOCATED IN: Golgi stack%2C intracellular%3B EXPRESSED IN: 23 plant structures%3B EXPRESSED DURING: 13 growth stages%3B CONTAINS InterPro DOMAIN/s…	1897202	1899208	1898624	1898985		AT2G26030.5	-2.46266	8.94905	-0.487553	-2.95021	ID=AT2G26030;Name=AT2G26030;Note=F-box/RNI-like/FBD-like domains-containing protein;computational_description=F-box/RNI-like/FBD-like domains-containing protein%3B CONTAINS InterPro DOMAIN/s: FBD (InterPro:IPR013596)%2C F-box domain%2C cyclin-like (InterPro:IPR001810)%2C F-box domain%2C Skp2-like (InterPro:IPR022364)%2C FBD-like (InterPro:IPR006566)%2C Leucine-rich repeat 2 (InterPro:IPR013101)%3…	11091333	11093156	11092542	11092780
AT1G06390.1	0.717217	12.139	-0.421159	0.296059	ID=AT1G06390;Name=AT1G06390;Note=GSK3/SHAGGY-like protein kinase 1;curator_summary=encodes a GSK3/shaggy-like protein kinase. Gene expression is induced by NaCl and ABA but not KCl%2C suggesting that this gene may be involved in response to osmotic stress. This protein can interact with the BZR1 protein involved in brassinosteroid-mediated signaling in a Y2H assay and promotes BZR1 phosphorylatio…	1946745	1950850	1946859	1950417		AT2G27420.1	4.55907	4.03436	3.06094	7.62002	ID=AT2G27420;Name=AT2G27420;Note=Cysteine proteinases superfamily protein;computational_description=Cysteine proteinases superfamily protein%3B FUNCTIONS IN: cysteine-type peptidase activity%2C cysteine-type endopeptidase activity%3B INVOLVED IN: proteolysis%3B LOCATED IN: endomembrane system%3B EXPRESSED IN: 15 plant structures%3B EXPRESSED DURING: 10 growth stages%3B CONTAINS InterPro DOMAIN/s:…	11726133	11727654	11726310	11727404
AT1G06900.1	0.807042	11.879	-0.056366	0.750676	ID=AT1G06900;Name=AT1G06900;Note=Insulinase (Peptidase family M16) family protein;computational_description=Insulinase (Peptidase family M16) family protein%3B FUNCTIONS IN: metalloendopeptidase activity%2C catalytic activity%2C zinc ion binding%2C metal ion binding%3B INVOLVED IN: proteolysis%3B LOCATED IN: cellular_component unknown%3B EXPRESSED IN: 23 plant structures%3B EXPRESSED DURING: 13 g…	2114764	2120745	2115154	2120635		AT2G29560.1	1.57239	8.77569	1.97226	3.54466	ID=AT2G29560;Name=AT2G29560;Note=cytosolic enolase;curator_summary=Encodes a putative phosphoenolpyruvate enolase that is localized both to the nucleus and the cytoplasm.;symbol=ENOC;full_name=cytosolic enolase;computational_description=cytosolic enolase (ENOC)%3B FUNCTIONS IN: phosphopyruvate hydratase activity%2C magnesium ion binding%3B INVOLVED IN: glycolysis%3B LOCATED IN: nucleus%2C cytopla…	12646559	12650184	12646634	12649694
AT1G07615.1	1.49407	9.56903	-0.63363	0.860439	ID=AT1G07615;Name=AT1G07615;Note=GTP-binding protein Obg/CgtA;Alias=Obg A-1;computational_description=GTP-binding protein Obg/CgtA%3B FUNCTIONS IN: magnesium ion binding%2C GTP binding%2C GTPase activity%3B LOCATED IN: intracellular%3B EXPRESSED IN: 14 plant structures%3B EXPRESSED DURING: 6 growth stages%3B CONTAINS InterPro DOMAIN/s: GTP1/OBG subdomain (InterPro:IPR006169)%2C GTP1/OBG (InterPro…	2342197	2344314	2342276	2344200		AT2G38820.1	-1.39153	10.6907	-0.528735	-1.92027	ID=AT2G38820;Name=AT2G38820;Note=DNA-directed RNA polymerase subunit beta-beta protein%2C putative (DUF506);computational_description=Protein of unknown function (DUF506) %3B CONTAINS InterPro DOMAIN/s: Protein of unknown function DUF506%2C plant (InterPro:IPR006502)%3B BEST Arabidopsis thaliana protein match is: Protein of unknown function (DUF506) (TAIR:AT3G22970.1)%3B Has 400 Blast hits to 398…	16221820	16223743	16222283	16222994
AT1G08300.1	1.51418	9.03919	-0.55552	0.958657	ID=AT1G08300;Name=AT1G08300;Note=no vein-like protein;symbol=NVL;full_name=NO VEIN-LIKE;computational_description=NO VEIN-LIKE (NVL)%3B FUNCTIONS IN: molecular_function unknown%3B INVOLVED IN: biological_process unknown%3B LOCATED IN: endomembrane system%3B BEST Arabidopsis thaliana protein match is: Histidine kinase-%2C DNA gyrase B-%2C and HSP90-like ATPase family protein (TAIR:AT4G13750.1)%3B …	2614773	2618823	2615034	2618823		AT2G40030.2	-1.04843	10.997	0.191315	-0.857117	ID=AT2G40030;Name=AT2G40030;Note=nuclear RNA polymerase D1B;curator_summary=Encodes the unique largest subunit of nuclear DNA-dependent RNA polymerase V%3B homologous to budding yeast RPB1 and the E. coli RNA polymerase beta prime subunit. Required for normal RNA-directed DNA methylation at non-CG methylation sites and transgene silencing.;symbol=NRPD1B;Alias=ATNRPD1B,DMS5,DEFECTIVE IN MERISTEM S…	16714459	16723583	16722969	16723405
AT1G08300.2	1.49687	9.12495	-0.538349	0.958517	ID=AT1G08300;Name=AT1G08300;Note=no vein-like protein;symbol=NVL;full_name=NO VEIN-LIKE;computational_description=NO VEIN-LIKE (NVL)%3B FUNCTIONS IN: molecular_function unknown%3B INVOLVED IN: biological_process unknown%3B LOCATED IN: endomembrane system%3B BEST Arabidopsis thaliana protein match is: Histidine kinase-%2C DNA gyrase B-%2C and HSP90-like ATPase family protein (TAIR:AT4G13750.1)%3B …	2614957	2618526	2615033	2618368		AT2G42250.1	-3.98222	8.85911	-0.256218	-4.23844	ID=AT2G42250;Name=AT2G42250;Note=cytochrome P450%2C family 712%2C subfamily A%2C polypeptide 1;curator_summary=member of CYP712A;symbol=CYP712A1;full_name=cytochrome P450%2C family 712%2C subfamily A%2C polypeptide 1;computational_description=cytochrome P450%2C family 712%2C subfamily A%2C polypeptide 1 (CYP712A1)%3B FUNCTIONS IN: electron carrier activity%2C monooxygenase activity%2C iron ion bi…	17600074	17601849	17600074	17601648
AT1G08300.3	1.45937	9.09386	-0.541134	0.918233	ID=AT1G08300;Name=AT1G08300;Note=no vein-like protein;symbol=NVL;full_name=NO VEIN-LIKE;computational_description=NO VEIN-LIKE (NVL)%3B FUNCTIONS IN: molecular_function unknown%3B INVOLVED IN: biological_process unknown%3B LOCATED IN: endomembrane system%3B BEST Arabidopsis thaliana protein match is: Histidine kinase-%2C DNA gyrase B-%2C and HSP90-like ATPase family protein (TAIR:AT4G13750.1)%3B …	2614957	2618526	2615033	2618368		AT3G02020.1	-0.899151	11.2922	1.33634	0.437185	ID=AT3G02020;Name=AT3G02020;Note=aspartate kinase 3;curator_summary=encodes a monofunctional aspartate kinase;symbol=AK3;full_name=aspartate kinase 3;computational_description=aspartate kinase 3 (AK3)%3B CONTAINS InterPro DOMAIN/s: Aspartate kinase%2C conserved site (InterPro:IPR018042)%2C Aspartate/glutamate/uridylate kinase (InterPro:IPR001048)%2C Amino acid-binding ACT (InterPro:IPR002912)%2C …	337711	343912	340738	343410
AT1G08460.1	0.930352	10.2345	-0.117584	0.812768	ID=AT1G08460;Name=AT1G08460;Note=histone deacetylase 8;symbol=HDA08;Alias=ATHDA8,HDA8,HISTONE DEACETYLASE 8;full_name=histone deacetylase 8;computational_description=histone deacetylase 8 (HDA08)%3B CONTAINS InterPro DOMAIN/s: Histone deacetylase superfamily (InterPro:IPR000286)%3B BEST Arabidopsis thaliana protein match is: histone deacetylase 5 (TAIR:AT5G61060.1)%3B Has 9025 Blast hits to 8820 …	2672197	2674721	2672526	2674469		AT3G03200.1	-1.7788	8.22659	1.51076	-0.268039	ID=AT3G03200;Name=AT3G03200;Note=NAC domain containing protein 45;symbol=NAC045;Alias=NAC45,NAC domain containing protein 45,anac045,NAC domain containing protein 45;full_name=NAC domain containing protein 45;computational_description=NAC domain containing protein 45 (NAC045)%3B FUNCTIONS IN: sequence-specific DNA binding transcription factor activity%3B INVOLVED IN: multicellular organismal deve…	734891	738629	736140	738527
AT1G08460.2	1.20926	10.2026	-0.167273	1.04199	ID=AT1G08460;Name=AT1G08460;Note=histone deacetylase 8;symbol=HDA08;Alias=ATHDA8,HDA8,HISTONE DEACETYLASE 8;full_name=histone deacetylase 8;computational_description=histone deacetylase 8 (HDA08)%3B CONTAINS InterPro DOMAIN/s: Histone deacetylase superfamily (InterPro:IPR000286)%3B BEST Arabidopsis thaliana protein match is: histone deacetylase 5 (TAIR:AT5G61060.1)%3B Has 9025 Blast hits to 8820 …	2672197	2674721	2674197	2674468		AT3G03780.2	-0.758625	13.2348	1.57729	0.818667	ID=AT3G03780;Name=AT3G03780;Note=methionine synthase 2;curator_summary=Encodes a cytosolic methionine synthase%2C involved in methionine regeneration via the activated methyl cycle (or SAM cycle);symbol=MS2;Alias=ATMS2,methionine synthase 2;full_name=methionine synthase 2;computational_description=methionine synthase 2 (MS2)%3B FUNCTIONS IN: 5-methyltetrahydropteroyltriglutamate-homocysteine S-me…	956861	961032	957601	960740
AT1G08700.1	1.33169	10.2205	0.0131591	1.34485	ID=AT1G08700;Name=AT1G08700;Note=Presenilin-1;curator_summary=Encodes a protein similar to animal presenilin whose expression is increased in response to potassium (K+) deprivation. Located in intracellular membrane compartments.;symbol=PS1;full_name=Presenilin-1;computational_description=Presenilin-1 (PS1)%3B INVOLVED IN: intracellular signaling pathway%3B LOCATED IN: endomembrane system%2C inte…	2769614	2771477	2769884	2771278		AT3G07460.1	3.70039	12.5093	-0.408782	3.29161	ID=AT3G07460;Name=AT3G07460;Note=transmembrane protein%2C putative (Protein of unknown function%2C DUF538);computational_description=Protein of unknown function%2C DUF538%3B FUNCTIONS IN: molecular_function unknown%3B INVOLVED IN: biological_process unknown%3B LOCATED IN: vacuole%3B CONTAINS InterPro DOMAIN/s: Protein of unknown function DUF538 (InterPro:IPR007493)%3B BEST Arabidopsis thaliana pr…	2384374	2385982	2384546	2384797
AT1G08910.1	1.26911	10.1583	0.735106	2.00422	ID=AT1G08910;Name=AT1G08910;Note=zinc ion binding protein;curator_summary=Encodes an SP-RING domain containing protein that functions in sumolaytion and is involved in positive regulation of sulfur metabolism and stress response.;Alias=PIAL1,PROTEIN INHIBITOR OF ACTIVATED STAT LIKE 1;computational_description=FUNCTIONS IN: zinc ion binding%3B INVOLVED IN: embryo development ending in seed dormanc…	2856161	2861170	2857087	2860816		AT3G11570.1	2.09535	9.28037	-0.347714	1.74764	ID=AT3G11570;Name=AT3G11570;Note=TRICHOME BIREFRINGENCE-LIKE 8;curator_summary=Encodes a member of the TBL (TRICHOME BIREFRINGENCE-LIKE) gene family containing a plant-specific DUF231 (domain of unknown function) domain. TBL gene family has 46 members%2C two of which (TBR/AT5G06700 and TBL3/AT5G01360) have been shown to be involved in the synthesis and deposition of secondary wall cellulose%2C pr…	3645021	3647542	3645539	3647328
AT1G08960.1	1.72934	9.21827	-0.219577	1.50977	ID=AT1G08960;Name=AT1G08960;Note=cation exchanger 11;curator_summary=Encodes a member of the Potassium-dependent sodium-calcium exchanger like-family that localizes to the plasma membrane and nuclear periphery%2C and has a role in mediating high-af%26#64257%3Bnity K+ uptake and Na+ transport in yeast.;symbol=CAX11;Alias=ATCAX11,CATION EXCHANGER 11,AtCXX5,Arabidopsis thaliana cation calcium exchan…	2879505	2882234	2879909	2880102		AT3G12220.1	6.24109	6.00368	-1.23624	5.00485	ID=AT3G12220;Name=AT3G12220;Note=serine carboxypeptidase-like 16;symbol=scpl16;full_name=serine carboxypeptidase-like 16;computational_description=serine carboxypeptidase-like 16 (scpl16)%3B FUNCTIONS IN: serine-type carboxypeptidase activity%3B INVOLVED IN: proteolysis%3B LOCATED IN: endomembrane system%3B CONTAINS InterPro DOMAIN/s: Peptidase S10%2C serine carboxypeptidase (InterPro:IPR001563)%…	3896206	3899019	3896530	3898676
AT1G08970.3	-0.734113	10.4198	0.26486	-0.469252	ID=AT1G08970;Name=AT1G08970;Note=nuclear factor Y%2C subunit C9;curator_summary=heme activated protein (HAP5c);symbol=NF-YC9;Alias=HAP5C,HEME ACTIVATED PROTEIN 5C;full_name=nuclear factor Y%2C subunit C9;computational_description=nuclear factor Y%2C subunit C9 (NF-YC9)%3B CONTAINS InterPro DOMAIN/s: Transcription factor CBF/NF-Y/archaeal histone (InterPro:IPR003958)%2C Histone-fold (InterPro:IPR0…	2882523	2884267	2883143	2883839		AT3G14640.1	2.50458	5.05613	-2.18796	0.316617	ID=AT3G14640;Name=AT3G14640;Note=cytochrome P450%2C family 72%2C subfamily A%2C polypeptide 10;curator_summary=putative cytochrome P450;symbol=CYP72A10;full_name=cytochrome P450%2C family 72%2C subfamily A%2C polypeptide 10;computational_description=cytochrome P450%2C family 72%2C subfamily A%2C polypeptide 10 (CYP72A10)%3B FUNCTIONS IN: electron carrier activity%2C monooxygenase activity%2C iron…	4919855	4921948	4919855	4921787
AT1G09280.1	1.07738	10.3535	-0.456016	0.621364	ID=AT1G09280;Name=AT1G09280;Note=rhodanese-like domain protein;computational_description=CONTAINS InterPro DOMAIN/s: Rhodanese-like (InterPro:IPR001763)%2C Serine hydrolase (InterPro:IPR005645)%3B BEST Arabidopsis thaliana protein match is: Rhodanese/Cell cycle control phosphatase superfamily protein (TAIR:AT2G40760.1)%3B Has 5925 Blast hits to 5912 proteins in 1592 species: Archae - 0%3B Bacteri…	2998099	3001362	2998208	3001253		AT3G15620.2	-2.41052	9.1202	-0.862676	-3.2732	ID=AT3G15620;Name=AT3G15620;Note=DNA photolyase family protein;curator_summary=Required for photorepair of 6-4 photoproducts in Arabidopsis thaliana.;symbol=UVR3;full_name=UV REPAIR DEFECTIVE 3;computational_description=UV REPAIR DEFECTIVE 3 (UVR3)%3B CONTAINS InterPro DOMAIN/s: Rossmann-like alpha/beta/alpha sandwich fold (InterPro:IPR014729)%2C DNA photolyase%2C N-terminal (InterPro:IPR006050)%…	5293255	5296636	5293477	5293924
AT1G09410.1	4.59805	7.37616	-0.224601	4.37344	ID=AT1G09410;Name=AT1G09410;Note=pentatricopeptide (PPR) repeat-containing protein;computational_description=pentatricopeptide (PPR) repeat-containing protein%3B CONTAINS InterPro DOMAIN/s: Pentatricopeptide repeat (InterPro:IPR002885)%3B BEST Arabidopsis thaliana protein match is: Pentatricopeptide repeat (PPR) superfamily protein (TAIR:AT1G56690.1)%3B Has 49310 Blast hits to 14061 proteins in 2…	3035399	3037687	3036925	3037560		AT3G16390.2	0.912291	6.95816	-0.40976	0.502532	ID=AT3G16390;Name=AT3G16390;Note=nitrile specifier protein 3;curator_summary=Encodes a nitrile-specifier protein NSP3. NSP3 is one out of five (At3g16400/NSP1%2C At2g33070/NSP2%2C At3g16390/NSP3%2C At3g16410/NSP4 and At5g48180/NSP5) A. thaliana epithiospecifier protein (ESP) homologues that promote simple nitrile%2C but not epithionitrile or thiocyanate formation.;symbol=NSP3;full_name=nitrile sp…	5562399	5564574	5562601	5564356
AT1G09740.1	-0.781665	10.3305	0.679317	-0.102348	ID=AT1G09740;Name=AT1G09740;Note=Adenine nucleotide alpha hydrolases-like superfamily protein;computational_description=Adenine nucleotide alpha hydrolases-like superfamily protein%3B FUNCTIONS IN: molecular_function unknown%3B INVOLVED IN: response to stress%3B LOCATED IN: cellular_component unknown%3B EXPRESSED IN: 13 plant structures%3B EXPRESSED DURING: 7 growth stages%3B CONTAINS InterPro DO…	3154389	3156376	3154602	3155834		AT3G21500.1	-2.28156	4.06119	3.28945	1.00789	ID=AT3G21500;Name=AT3G21500;Note=1-deoxy-D-xylulose 5-phosphate synthase 1;curator_summary=Encodes a protein postulated to have 1-deoxy-D-xylulose 5-phosphate synthase activity.;symbol=DXPS1;Alias=DXL1,DXS-like 1,DXS2,1-deoxy-D-xylulose 5-phosphate (DXP) synthase 2;full_name=1-deoxy-D-xylulose 5-phosphate synthase 1;computational_description=1-deoxy-D-xylulose 5-phosphate synthase 1 (DXPS1)%3B FU…	7573635	7576623	7573906	7576557
AT1G09800.1	1.68927	12.6821	-0.64984	1.03943	ID=AT1G09800;Name=AT1G09800;Note=Pseudouridine synthase family protein;computational_description=Pseudouridine synthase family protein%3B FUNCTIONS IN: pseudouridine synthase activity%3B INVOLVED IN: pseudouridine synthesis%2C RNA modification%3B LOCATED IN: cellular_component unknown%3B EXPRESSED IN: 14 plant structures%3B EXPRESSED DURING: 7 growth stages%3B CONTAINS InterPro DOMAIN/s: Pseudour…	3176882	3180734	3177120	3180336		AT3G21500.2	-2.31051	4.06136	3.31837	1.00786	ID=AT3G21500;Name=AT3G21500;Note=1-deoxy-D-xylulose 5-phosphate synthase 1;curator_summary=Encodes a protein postulated to have 1-deoxy-D-xylulose 5-phosphate synthase activity.;symbol=DXPS1;Alias=DXL1,DXS-like 1,DXS2,1-deoxy-D-xylulose 5-phosphate (DXP) synthase 2;full_name=1-deoxy-D-xylulose 5-phosphate synthase 1;computational_description=1-deoxy-D-xylulose 5-phosphate synthase 1 (DXPS1)%3B FU…	7573559	7576721	7573906	7576557
AT1G09890.1	-1.95576	7.29151	0.0962866	-1.85947	ID=AT1G09890;Name=AT1G09890;Note=Rhamnogalacturonate lyase family protein;computational_description=Rhamnogalacturonate lyase family protein%3B CONTAINS InterPro DOMAIN/s: Rhamnogalacturonate lyase (InterPro:IPR010325)%2C Carbohydrate-binding-like fold (InterPro:IPR013784)%2C Galactose-binding domain-like (InterPro:IPR008979)%3B BEST Arabidopsis thaliana protein match is: Rhamnogalacturonate lyas…	3214236	3217538	3214236	3217386		AT3G21500.3	-2.36256	4.06111	3.34713	0.984569	ID=AT3G21500;Name=AT3G21500;Note=1-deoxy-D-xylulose 5-phosphate synthase 1;curator_summary=Encodes a protein postulated to have 1-deoxy-D-xylulose 5-phosphate synthase activity.;symbol=DXPS1;Alias=DXL1,DXS-like 1,DXS2,1-deoxy-D-xylulose 5-phosphate (DXP) synthase 2;full_name=1-deoxy-D-xylulose 5-phosphate synthase 1;computational_description=1-deoxy-D-xylulose 5-phosphate synthase 1 (DXPS1)%3B FU…	7573559	7576721	7573824	7576557
AT1G09890.4	-1.7675	7.40016	-0.0123818	-1.77989	ID=AT1G09890;Name=AT1G09890;Note=Rhamnogalacturonate lyase family protein;computational_description=Rhamnogalacturonate lyase family protein%3B CONTAINS InterPro DOMAIN/s: Rhamnogalacturonate lyase (InterPro:IPR010325)%2C Carbohydrate-binding-like fold (InterPro:IPR013784)%2C Galactose-binding domain-like (InterPro:IPR008979)%3B BEST Arabidopsis thaliana protein match is: Rhamnogalacturonate lyas…	3214048	3217603	3214236	3217541		AT3G22930.2	-2.22866	6.03452	0.833983	-1.39467	ID=AT3G22930;Name=AT3G22930;Note=calmodulin-like 11;curator_summary=Encodes a calmodulin-like protein.;symbol=CML11;Alias=AtCML11;full_name=calmodulin-like 11;computational_description=calmodulin-like 11 (CML11)%3B FUNCTIONS IN: calcium ion binding%3B INVOLVED IN: biological_process unknown%3B EXPRESSED IN: 7 plant structures%3B EXPRESSED DURING: LP.06 six leaves visible%2C LP.04 four leaves visi…	8124423	8125931	8125353	8125835
AT1G09890.5	-1.7643	7.33282	0.00615028	-1.75815	ID=AT1G09890;Name=AT1G09890;Note=Rhamnogalacturonate lyase family protein;computational_description=Rhamnogalacturonate lyase family protein%3B CONTAINS InterPro DOMAIN/s: Rhamnogalacturonate lyase (InterPro:IPR010325)%2C Carbohydrate-binding-like fold (InterPro:IPR013784)%2C Galactose-binding domain-like (InterPro:IPR008979)%3B BEST Arabidopsis thaliana protein match is: Rhamnogalacturonate lyas…	3214062	3217570	3214236	3217541		AT3G26932.3	-2.30052	9.30109	0.270011	-2.03051	ID=AT3G26932;Name=AT3G26932;Note=dsRNA-binding protein 3;symbol=DRB3;full_name=dsRNA-binding protein 3;computational_description=dsRNA-binding protein 3 (DRB3)%3B FUNCTIONS IN: double-stranded RNA binding%2C RNA binding%3B INVOLVED IN: biological_process unknown%3B LOCATED IN: intracellular%3B EXPRESSED IN: 16 plant structures%3B EXPRESSED DURING: 9 growth stages%3B CONTAINS InterPro DOMAIN/s: Do…	9929995	9932249	9931450	9931713
AT1G10095.3	2.74109	8.36791	-0.524627	2.21646	ID=AT1G10095;Name=AT1G10095;Note=Protein prenylyltransferase superfamily protein;computational_description=Protein prenylyltransferase superfamily protein%3B FUNCTIONS IN: protein prenyltransferase activity%3B INVOLVED IN: protein amino acid prenylation%3B LOCATED IN: cellular_component unknown%3B CONTAINS InterPro DOMAIN/s: Protein prenyltransferase (InterPro:IPR008940)%2C Protein prenyltransfer…	3297323	3300516	3297480	3297949		AT3G44660.1	-5.29457	-0.314328	4.67513	-0.619446	ID=AT3G44660;Name=AT3G44660;Note=histone deacetylase 10;symbol=hda10;full_name=histone deacetylase 10;computational_description=histone deacetylase 10 (hda10)%3B CONTAINS InterPro DOMAIN/s: Histone deacetylase superfamily (InterPro:IPR000286)%3B BEST Arabidopsis thaliana protein match is: histone deacetylase 17 (TAIR:AT3G44490.1)%3B Has 1208 Blast hits to 1208 proteins in 226 species: Archae - 0%…	16214963	16215785	16214963	16215785
AT1G10095.4	2.76239	8.36791	-0.545903	2.21649	ID=AT1G10095;Name=AT1G10095;Note=Protein prenylyltransferase superfamily protein;computational_description=Protein prenylyltransferase superfamily protein%3B FUNCTIONS IN: protein prenyltransferase activity%3B INVOLVED IN: protein amino acid prenylation%3B LOCATED IN: cellular_component unknown%3B CONTAINS InterPro DOMAIN/s: Protein prenyltransferase (InterPro:IPR008940)%2C Protein prenyltransfer…	3297323	3300515	3297480	3297949		AT3G45750.4	-1.86071	9.13392	-0.241307	-2.10201	ID=AT3G45750;Name=AT3G45750;Note=Nucleotidyltransferase family protein;computational_description=Nucleotidyltransferase family protein%3B BEST Arabidopsis thaliana protein match is: Nucleotidyltransferase family protein (TAIR:AT3G45760.1)%3B Has 1473 Blast hits to 1374 proteins in 212 species: Archae - 0%3B Bacteria - 1%3B Metazoa - 793%3B Fungi - 286%3B Plants - 167%3B Viruses - 0%3B Other Eukar…	16793609	16798000	16793857	16796906
AT1G10660.2	1.66116	10.4241	0.0474927	1.70865	ID=AT1G10660;Name=AT1G10660;Note=transmembrane protein;computational_description=unknown protein%3B LOCATED IN: endomembrane system%3B EXPRESSED IN: 24 plant structures%3B EXPRESSED DURING: 15 growth stages%3B BEST Arabidopsis thaliana protein match is: unknown protein (TAIR:AT5G62960.1)%3B Has 155 Blast hits to 154 proteins in 22 species: Archae - 0%3B Bacteria - 0%3B Metazoa - 10%3B Fungi - 4%3…	3532228	3535136	3533008	3534781		AT3G47990.3	-3.49373	10.5654	-0.133751	-3.62748	ID=AT3G47990;Name=AT3G47990;Note=SUGAR-INSENSITIVE 3;symbol=SIS3;full_name=SUGAR-INSENSITIVE 3;computational_description=SUGAR-INSENSITIVE 3 (SIS3)%3B FUNCTIONS IN: ubiquitin-protein ligase activity%2C zinc ion binding%3B INVOLVED IN: sugar mediated signaling pathway%3B LOCATED IN: endomembrane system%3B EXPRESSED IN: 23 plant structures%3B EXPRESSED DURING: 13 growth stages%3B CONTAINS InterPro …	17713095	17716349	17715706	17716044
AT1G10740.2	1.39069	10.4345	-0.0122664	1.37843	ID=AT1G10740;Name=AT1G10740;Note=alpha/beta-Hydrolases superfamily protein;computational_description=alpha/beta-Hydrolases superfamily protein%3B INVOLVED IN: glycerol biosynthetic process%3B LOCATED IN: endomembrane system%3B EXPRESSED IN: 24 plant structures%3B EXPRESSED DURING: 15 growth stages%3B BEST Arabidopsis thaliana protein match is: alpha/beta-Hydrolases superfamily protein (TAIR:AT1G2…	3568169	3570870	3568345	3568515		AT3G55080.1	1.8622	9.00248	-0.0505598	1.81164	ID=AT3G55080;Name=AT3G55080;Note=SET domain-containing protein;computational_description=SET domain-containing protein%3B CONTAINS InterPro DOMAIN/s: SET domain (InterPro:IPR001214)%3B BEST Arabidopsis thaliana protein match is: Rubisco methyltransferase family protein (TAIR:AT3G07670.1)%3B Has 1136 Blast hits to 1133 proteins in 187 species: Archae - 0%3B Bacteria - 0%3B Metazoa - 243%3B Fungi -…	20411341	20416043	20411475	20415830
AT1G10890.2	1.09767	10.8053	-0.295062	0.802608	ID=AT1G10890;Name=AT1G10890;Note=arginine/glutamate-rich 1 protein;computational_description=unknown protein%3B FUNCTIONS IN: molecular_function unknown%3B INVOLVED IN: biological_process unknown%3B LOCATED IN: chloroplast%3B EXPRESSED IN: petal%2C flower%2C leaf%3B EXPRESSED DURING: LP.04 four leaves visible%2C 4 anthesis%2C petal differentiation and expansion stage%3B BEST Arabidopsis thaliana …	3627650	3630808	3629089	3630545		AT3G55850.2	1.31383	11.8815	-0.462222	0.851613	ID=AT3G55850;Name=AT3G55850;Note=Amidohydrolase family;curator_summary=Encodes a product that might regulate nucleo-cytoplasmic trafficking of an intermediate(s) involved in phyA signal transduction. Differs from isoform 1 only in the first few N-terminal amino acids.;symbol=LAF3;full_name=LONG AFTER FAR-RED 3;computational_description=LAF3 ISOFORM 2 (LAF3 ISF2)%3B FUNCTIONS IN: hydrolase activit…	20721601	20725893	20721865	20724721
AT1G10890.3	1.12498	10.752	-0.271069	0.853914	ID=AT1G10890;Name=AT1G10890;Note=arginine/glutamate-rich 1 protein;computational_description=unknown protein%3B FUNCTIONS IN: molecular_function unknown%3B INVOLVED IN: biological_process unknown%3B LOCATED IN: chloroplast%3B EXPRESSED IN: petal%2C flower%2C leaf%3B EXPRESSED DURING: LP.04 four leaves visible%2C 4 anthesis%2C petal differentiation and expansion stage%3B BEST Arabidopsis thaliana …	3627659	3630808	3628967	3630545		AT3G55850.3	1.33275	11.8634	-0.481377	0.851373	ID=AT3G55850;Name=AT3G55850;Note=Amidohydrolase family;curator_summary=Encodes a product that might regulate nucleo-cytoplasmic trafficking of an intermediate(s) involved in phyA signal transduction. Differs from isoform 1 only in the first few N-terminal amino acids.;symbol=LAF3;full_name=LONG AFTER FAR-RED 3;computational_description=LAF3 ISOFORM 2 (LAF3 ISF2)%3B FUNCTIONS IN: hydrolase activit…	20721601	20725893	20721865	20724481
AT1G10890.4	1.1674	9.84269	-0.278296	0.889103	ID=AT1G10890;Name=AT1G10890;Note=arginine/glutamate-rich 1 protein;computational_description=unknown protein%3B FUNCTIONS IN: molecular_function unknown%3B INVOLVED IN: biological_process unknown%3B LOCATED IN: chloroplast%3B EXPRESSED IN: petal%2C flower%2C leaf%3B EXPRESSED DURING: LP.04 four leaves visible%2C 4 anthesis%2C petal differentiation and expansion stage%3B BEST Arabidopsis thaliana …	3628080	3630545	3628080	3630545		AT3G55850.4	1.28643	11.8972	-0.462301	0.824127	ID=AT3G55850;Name=AT3G55850;Note=Amidohydrolase family;curator_summary=Encodes a product that might regulate nucleo-cytoplasmic trafficking of an intermediate(s) involved in phyA signal transduction. Differs from isoform 1 only in the first few N-terminal amino acids.;symbol=LAF3;full_name=LONG AFTER FAR-RED 3;computational_description=LAF3 ISOFORM 2 (LAF3 ISF2)%3B FUNCTIONS IN: hydrolase activit…	20721601	20725893	20721865	20724481
AT1G11190.1	-1.40162	7.59315	0.864819	-0.536799	ID=AT1G11190;Name=AT1G11190;Note=bifunctional nuclease i;curator_summary=Encodes a bifunctional nuclease that acts on both RNA and DNA involved in nucleic acid degradation to facilitate nucleotide and phosphate recovery during senescence. It has mismatch-specific endonuclease activity with wide recognition of single base mismatches as well as the ability to cleave indel types of mismatches (heter…	3750065	3752780	3750337	3752696		AT3G58780.3	-3.931	8.06382	-0.262935	-4.19394	ID=AT3G58780;Name=AT3G58780;Note=K-box region and MADS-box transcription factor family protein;curator_summary=One of two genes (SHP1 and SHP2) that are required for fruit dehiscence. The two genes control dehiscence zone differentiation and promote the lignification of adjacent cells.;symbol=SHP1;Alias=AGL1,AGAMOUS-like 1;full_name=SHATTERPROOF 1;computational_description=SHATTERPROOF 1 (SHP1)%3…	21738205	21742517	21741449	21741766
AT1G11270.2	1.5175	8.83101	-0.710597	0.806907	ID=AT1G11270;Name=AT1G11270;Note=F-box and associated interaction domains-containing protein;computational_description=F-box and associated interaction domains-containing protein%3B CONTAINS InterPro DOMAIN/s: F-box domain%2C cyclin-like (InterPro:IPR001810)%2C F-box domain%2C Skp2-like (InterPro:IPR022364)%2C F-box associated domain%2C type 1 (InterPro:IPR006527)%3B BEST Arabidopsis thaliana pro…	3780385	3787029	3785714	3786653		AT3G61390.3	5.03599	6.3143	0.469853	5.50585	ID=AT3G61390;Name=AT3G61390;Note=RING/U-box superfamily protein;computational_description=RING/U-box superfamily protein%3B BEST Arabidopsis thaliana protein match is: U-box domain-containing protein (TAIR:AT2G45920.1)%3B Has 3020 Blast hits to 1988 proteins in 330 species: Archae - 23%3B Bacteria - 254%3B Metazoa - 666%3B Fungi - 294%3B Plants - 411%3B Viruses - 13%3B Other Eukaryotes - 1359 (so…	22716237	22718490	22716733	22717989
AT1G11340.3	-3.40835	9.00564	-2.43119	-5.83954	ID=AT1G11340;Name=AT1G11340;Note=G-type lectin S-receptor-like Serine/Threonine-kinase;computational_description=S-locus lectin protein kinase family protein%3B FUNCTIONS IN: in 6 functions%3B INVOLVED IN: protein amino acid phosphorylation%2C recognition of pollen%3B LOCATED IN: endomembrane system%3B EXPRESSED IN: 8 plant structures%3B EXPRESSED DURING: 6 growth stages%3B CONTAINS InterPro DOMA…	3813938	3817420	3814118	3814378		AT3G61390.4	5.12582	6.31435	0.380026	5.50585	ID=AT3G61390;Name=AT3G61390;Note=RING/U-box superfamily protein;computational_description=RING/U-box superfamily protein%3B BEST Arabidopsis thaliana protein match is: U-box domain-containing protein (TAIR:AT2G45920.1)%3B Has 3020 Blast hits to 1988 proteins in 330 species: Archae - 23%3B Bacteria - 254%3B Metazoa - 666%3B Fungi - 294%3B Plants - 411%3B Viruses - 13%3B Other Eukaryotes - 1359 (so…	22716250	22718379	22716733	22718270
AT1G11430.1	-0.724104	11.8907	-0.635303	-1.35941	ID=AT1G11430;Name=AT1G11430;Note=plastid developmental protein DAG;curator_summary=Encodes a protein involved in RNA editing in chloroplasts.;symbol=MORF9;full_name=multiple organellar RNA editing factor 9;computational_description=plastid developmental protein DAG%2C putative%3B LOCATED IN: chloroplast stroma%2C chloroplast%2C chloroplast envelope%3B EXPRESSED IN: 22 plant structures%3B EXPRESSE…	3847219	3849224	3847272	3848938		AT4G00250.1	-3.52932	2.25217	4.29695	0.767628	ID=AT4G00250;Name=AT4G00250;Note=DNA-binding storekeeper protein-related transcriptional regulator;computational_description=DNA-binding storekeeper protein-related transcriptional regulator%3B FUNCTIONS IN: transcription regulator activity%3B INVOLVED IN: biological_process unknown%3B LOCATED IN: chloroplast%3B CONTAINS InterPro DOMAIN/s: Protein of unknown function DUF573 (InterPro:IPR007592)%3…	112704	113982	112950	113910
AT1G11480.1	0.789536	12.3851	-0.257948	0.531588	ID=AT1G11480;Name=AT1G11480;Note=eukaryotic translation initiation factor-like protein;computational_description=eukaryotic translation initiation factor-related%3B Has 394 Blast hits to 370 proteins in 111 species: Archae - 0%3B Bacteria - 23%3B Metazoa - 177%3B Fungi - 53%3B Plants - 82%3B Viruses - 0%3B Other Eukaryotes - 59 (source: NCBI BLink).;Dbxref=PMID:15047901,PMID:18650403,PMID:1877597…	3864042	3867000	3864367	3866750		AT4G05040.1	-2.10106	9.68868	0.0488057	-2.05226	ID=AT4G05040;Name=AT4G05040;Note=ankyrin repeat family protein;computational_description=ankyrin repeat family protein%3B CONTAINS InterPro DOMAIN/s: Ankyrin repeat-containing domain (InterPro:IPR020683)%2C Ankyrin repeat (InterPro:IPR002110)%3B BEST Arabidopsis thaliana protein match is: Ankyrin repeat family protein (TAIR:AT4G14390.1)%3B Has 30201 Blast hits to 17322 proteins in 780 species: Ar…	2578688	2582290	2580206	2581774
AT1G11480.2	0.790292	12.2638	-0.244165	0.546127	ID=AT1G11480;Name=AT1G11480;Note=eukaryotic translation initiation factor-like protein;computational_description=eukaryotic translation initiation factor-related%3B Has 394 Blast hits to 370 proteins in 111 species: Archae - 0%3B Bacteria - 23%3B Metazoa - 177%3B Fungi - 53%3B Plants - 82%3B Viruses - 0%3B Other Eukaryotes - 59 (source: NCBI BLink).;Dbxref=PMID:15047901,PMID:18650403,PMID:1877597…	3864152	3866969	3864367	3866707		AT4G14120.1	2.4345	9.89057	-1.2508	1.18369	ID=AT4G14120;Name=AT4G14120;Note=hypothetical protein;computational_description=unknown protein%3B BEST Arabidopsis thaliana protein match is: unknown protein (TAIR:AT3G23740.1)%3B Has 18 Blast hits to 16 proteins in 6 species: Archae - 0%3B Bacteria - 0%3B Metazoa - 0%3B Fungi - 0%3B Plants - 18%3B Viruses - 0%3B Other Eukaryotes - 0 (source: NCBI BLink).;Dbxref=locus:2129440;locus_type=protein_…	8135123	8137401	8135184	8136812
AT1G11720.1	1.75606	11.3129	0.691013	2.44708	ID=AT1G11720;Name=AT1G11720;Note=starch synthase 3;curator_summary=Encodes a starch synthase that in addition to its role in starch biosynthesis also has a negative regulatory function in the biosynthesis of transient starch. The protein apparently contains a starch-binding domain (SBD).;symbol=SS3;Alias=ATSS3,starch synthase 3;full_name=starch synthase 3;computational_description=starch synthase…	3951552	3957044	3951597	3952412		AT4G14305.2	-5.76187	6.26966	0.226099	-5.53577	ID=AT4G14305;Name=AT4G14305;Note=Peroxisomal membrane 22 kDa (Mpv17/PMP22) family protein;computational_description=Peroxisomal membrane 22 kDa (Mpv17/PMP22) family protein%3B FUNCTIONS IN: molecular_function unknown%3B INVOLVED IN: biological_process unknown%3B LOCATED IN: integral to membrane%3B CONTAINS InterPro DOMAIN/s: Mpv17/PMP22 (InterPro:IPR007248)%3B BEST Arabidopsis thaliana protein ma…	8235092	8236728	8235334	8235835
AT1G12110.1	-0.733881	13.3851	0.51504	-0.218841	ID=AT1G12110;Name=AT1G12110;Note=nitrate transporter 1.1;curator_summary=Encodes NRT1.1 (CHL1)%2C a dual-affinity nitrate transporter. The protein is expressed in guard cells and function in stomatal opening. Mutants have less transpiration and are more tolerant to drought. Expressed in lateral roots. Involved in nitrate signaling which enables the plant root system to detect and exploit nitrate-…	4105222	4109601	4105340	4109290		AT4G15530.3	1.15833	12.5464	-0.539066	0.619268	ID=AT4G15530;Name=AT4G15530;Note=pyruvate orthophosphate dikinase;curator_summary=The product of this long transcript was shown to be targeted to the chloroplast%2C whereas the shorter transcript (no targeting sequence) accumulates in the cytosol. They were also found in slightly different tissues.;symbol=PPDK;full_name=pyruvate orthophosphate dikinase;computational_description=pyruvate orthophos…	8864827	8870907	8870340	8870726
AT1G12120.1	0.82758	12.043	-0.489612	0.337968	ID=AT1G12120;Name=AT1G12120;Note=hypothetical protein (DUF863);computational_description=Plant protein of unknown function (DUF863)%3B CONTAINS InterPro DOMAIN/s: Protein of unknown function DUF863%2C plant (InterPro:IPR008581)%3B BEST Arabidopsis thaliana protein match is: Plant protein of unknown function (DUF863) (TAIR:AT1G62530.2)%3B Has 160 Blast hits to 145 proteins in 37 species: Archae - …	4114673	4117614	4114932	4116469		AT4G15530.7	1.12904	12.5483	-0.53405	0.594994	ID=AT4G15530;Name=AT4G15530;Note=pyruvate orthophosphate dikinase;curator_summary=The product of this long transcript was shown to be targeted to the chloroplast%2C whereas the shorter transcript (no targeting sequence) accumulates in the cytosol. They were also found in slightly different tissues.;symbol=PPDK;full_name=pyruvate orthophosphate dikinase;computational_description=pyruvate orthophos…	8864827	8870801	8870397	8870747
AT1G12320.1	-0.840191	11.8798	-0.286897	-1.12709	ID=AT1G12320;Name=AT1G12320;Note=ankyrin repeat/KH domain protein (DUF1442);computational_description=Protein of unknown function (DUF1442)%3B CONTAINS InterPro DOMAIN/s: Protein of unknown function DUF1442 (InterPro:IPR009902)%3B BEST Arabidopsis thaliana protein match is: Protein of unknown function (DUF1442) (TAIR:AT1G62840.1)%3B Has 98 Blast hits to 98 proteins in 12 species: Archae - 0%3B Ba…	4186623	4190342	4189423	4190209		AT4G16400.1	-1.0468	11.6898	0.317097	-0.729698	ID=AT4G16400;Name=AT4G16400;Note=transmembrane protein;computational_description=unknown protein%3B BEST Arabidopsis thaliana protein match is: unknown protein (TAIR:AT3G13175.1)%3B Has 30201 Blast hits to 17322 proteins in 780 species: Archae - 12%3B Bacteria - 1396%3B Metazoa - 17338%3B Fungi - 3422%3B Plants - 5037%3B Viruses - 0%3B Other Eukaryotes - 2996 (source: NCBI BLink).;Dbxref=PMID:183…	9260563	9262670	9260986	9262102
AT1G13640.1	1.13722	11.6382	-0.629918	0.507301	ID=AT1G13640;Name=AT1G13640;Note=Phosphatidylinositol 3- and 4-kinase family protein;computational_description=Phosphatidylinositol 3- and 4-kinase family protein%3B FUNCTIONS IN: inositol or phosphatidylinositol kinase activity%2C phosphotransferase activity%2C alcohol group as acceptor%3B LOCATED IN: cellular_component unknown%3B EXPRESSED IN: 22 plant structures%3B EXPRESSED DURING: 15 growth …	4677003	4679862	4677275	4679086		AT4G16850.1	-1.65089	8.06629	0.461544	-1.18935	ID=AT4G16850;Name=AT4G16850;Note=transmembrane protein;computational_description=unknown protein%3B BEST Arabidopsis thaliana protein match is: unknown protein (TAIR:AT1G31130.1)%3B Has 30201 Blast hits to 17322 proteins in 780 species: Archae - 12%3B Bacteria - 1396%3B Metazoa - 17338%3B Fungi - 3422%3B Plants - 5037%3B Viruses - 0%3B Other Eukaryotes - 2996 (source: NCBI BLink).;Dbxref=locus:21…	9480045	9481965	9480762	9481640
AT1G13650.2	1.51417	7.51733	2.78082	4.29499	ID=AT1G13650;Name=AT1G13650;Note=hypothetical protein;computational_description=BEST Arabidopsis thaliana protein match is: 18S pre-ribosomal assembly protein gar2-related (TAIR:AT2G03810.4)%3B Has 3688 Blast hits to 1629 proteins in 255 species: Archae - 22%3B Bacteria - 222%3B Metazoa - 684%3B Fungi - 292%3B Plants - 62%3B Viruses - 14%3B Other Eukaryotes - 2392 (source: NCBI BLink).;Dbxref=PMI…	4680353	4682382	4680570	4681903		AT4G16950.4	-0.730372	14.0452	-0.011476	-0.741848	ID=AT4G16950;Name=AT4G16950;Note=Disease resistance protein (TIR-NBS-LRR class) family;curator_summary=Contains a putative nucleotide binding site and leucine-rich repeats. Similar to the plant resistance genes N and L6%2C and to the toll and interleukin-1 receptors. Confers resistance to Peronospora parasitica.;symbol=RPP5;full_name=RECOGNITION OF PERONOSPORA PARASITICA 5;computational_descripti…	9538723	9544467	9539012	9539380
AT1G13650.4	1.56329	7.51712	2.7311	4.29439	ID=AT1G13650;Name=AT1G13650;Note=hypothetical protein;computational_description=BEST Arabidopsis thaliana protein match is: 18S pre-ribosomal assembly protein gar2-related (TAIR:AT2G03810.4)%3B Has 3688 Blast hits to 1629 proteins in 255 species: Archae - 22%3B Bacteria - 222%3B Metazoa - 684%3B Fungi - 292%3B Plants - 62%3B Viruses - 14%3B Other Eukaryotes - 2392 (source: NCBI BLink).;Dbxref=PMI…	4680353	4682382	4680570	4681498		AT4G23680.1	-0.694835	10.4613	1.72097	1.02613	ID=AT4G23680;Name=AT4G23680;Note=Polyketide cyclase/dehydrase and lipid transport superfamily protein;computational_description=Polyketide cyclase/dehydrase and lipid transport superfamily protein%3B FUNCTIONS IN: molecular_function unknown%3B INVOLVED IN: response to biotic stimulus%2C defense response%3B LOCATED IN: cellular_component unknown%3B EXPRESSED IN: 19 plant structures%3B EXPRESSED DU…	12336133	12337599	12336415	12337417
AT1G13820.1	1.02772	10.3254	0.661292	1.68901	ID=AT1G13820;Name=AT1G13820;Note=alpha/beta-Hydrolases superfamily protein;computational_description=alpha/beta-Hydrolases superfamily protein%3B FUNCTIONS IN: hydrolase activity%2C catalytic activity%3B CONTAINS InterPro DOMAIN/s: Epoxide hydrolase-like (InterPro:IPR000639)%2C Alpha/beta hydrolase fold-1 (InterPro:IPR000073)%3B BEST Arabidopsis thaliana protein match is: alpha/beta-Hydrolases su…	4735473	4737910	4735621	4737617		AT4G26140.4	4.99803	9.46251	-0.214467	4.78356	ID=AT4G26140;Name=AT4G26140;Note=beta-galactosidase 12;curator_summary=putative beta-galactosidase;symbol=BGAL12;full_name=beta-galactosidase 12;computational_description=beta-galactosidase 12 (BGAL12)%3B FUNCTIONS IN: cation binding%2C beta-galactosidase activity%2C hydrolase activity%2C hydrolyzing O-glycosyl compounds%2C catalytic activity%3B INVOLVED IN: lactose catabolic process%2C using glu…	13242992	13247926	13243676	13243945
AT1G14210.1	-1.03723	10.624	-0.0818935	-1.11913	ID=AT1G14210;Name=AT1G14210;Note=Ribonuclease T2 family protein;computational_description=Ribonuclease T2 family protein%3B FUNCTIONS IN: ribonuclease T2 activity%2C endoribonuclease activity%2C RNA binding%3B INVOLVED IN: response to salt stress%3B LOCATED IN: endomembrane system%3B EXPRESSED IN: 22 plant structures%3B EXPRESSED DURING: 13 growth stages%3B CONTAINS InterPro DOMAIN/s: Ribonucleas…	4856777	4857975	4856901	4857941		AT4G26530.3	1.40601	13.9874	-0.081725	1.32429	ID=AT4G26530;Name=AT4G26530;Note=Aldolase superfamily protein;symbol=FBA5;Alias=AtFBA5;full_name=fructose-bisphosphate aldolase 5;computational_description=Aldolase superfamily protein%3B FUNCTIONS IN: fructose-bisphosphate aldolase activity%3B INVOLVED IN: glycolysis%2C metabolic process%3B LOCATED IN: chloroplast%3B EXPRESSED IN: 18 plant structures%3B EXPRESSED DURING: 11 growth stages%3B CONT…	13390753	13393265	13391565	13392937
AT1G14620.2	1.41992	10.1403	-0.0786503	1.34127	ID=AT1G14620;Name=AT1G14620;Note=decoy;symbol=DECOY;full_name=DECOY;computational_description=DECOY (DECOY)%3B CONTAINS InterPro DOMAIN/s: Ribosomal protein L46 (InterPro:IPR021757)%3B Has 274 Blast hits to 274 proteins in 142 species: Archae - 0%3B Bacteria - 2%3B Metazoa - 83%3B Fungi - 120%3B Plants - 46%3B Viruses - 0%3B Other Eukaryotes - 23 (source: NCBI BLink).;Dbxref=PMID:9207094,PMID:173…	5014752	5016604	5014950	5015240		AT4G26700.5	-1.14403	11.3689	0.273375	-0.870656	ID=AT4G26700;Name=AT4G26700;Note=fimbrin 1;curator_summary=fimbrin-like protein;symbol=FIM1;Alias=ATFIM1,ARABIDOPSIS THALIANA FIMBRIN 1;full_name=fimbrin 1;computational_description=fimbrin 1 (FIM1)%3B FUNCTIONS IN: actin binding%3B INVOLVED IN: biological_process unknown%3B LOCATED IN: cellular_component unknown%3B EXPRESSED IN: 23 plant structures%3B EXPRESSED DURING: 13 growth stages%3B CONTAI…	13463112	13467602	13467184	13467425
AT1G14640.1	2.09083	8.6403	-1.3089	0.781933	ID=AT1G14640;Name=AT1G14640;Note=SWAP (Suppressor-of-White-APricot)/surp domain-containing protein;computational_description=SWAP (Suppressor-of-White-APricot)/surp domain-containing protein%3B FUNCTIONS IN: RNA binding%3B INVOLVED IN: RNA processing%3B EXPRESSED IN: male gametophyte%2C flower%2C seed%2C pollen tube%3B EXPRESSED DURING: L mature pollen stage%2C M germinated pollen stage%2C 4 anth…	5023425	5025955	5023668	5025955		AT4G28150.3	5.03041	7.55685	-0.496686	4.53373	ID=AT4G28150;Name=AT4G28150;Note=hypothetical protein (DUF789);computational_description=Protein of unknown function (DUF789)%3B CONTAINS InterPro DOMAIN/s: Protein of unknown function DUF789 (InterPro:IPR008507)%3B BEST Arabidopsis thaliana protein match is: Protein of unknown function (DUF789) (TAIR:AT4G03420.1)%3B Has 30201 Blast hits to 17322 proteins in 780 species: Archae - 12%3B Bacteria -…	13977302	13979487	13977644	13978042
AT1G14970.1	2.07293	9.32921	-0.0189505	2.05398	ID=AT1G14970;Name=AT1G14970;Note=O-fucosyltransferase family protein;computational_description=O-fucosyltransferase family protein%3B CONTAINS InterPro DOMAIN/s: GDP-fucose protein O-fucosyltransferase (InterPro:IPR019378)%3B BEST Arabidopsis thaliana protein match is: O-fucosyltransferase family protein (TAIR:AT2G01480.1)%3B Has 831 Blast hits to 817 proteins in 28 species: Archae - 0%3B Bacteri…	5161644	5165139	5162084	5164679		AT4G32920.1	-4.03154	10.8562	-0.133421	-4.16496	ID=AT4G32920;Name=AT4G32920;Note=glycine-rich protein;computational_description=glycine-rich protein%3B FUNCTIONS IN: molecular_function unknown%3B INVOLVED IN: biological_process unknown%3B LOCATED IN: vacuole%3B EXPRESSED IN: 21 plant structures%3B EXPRESSED DURING: 11 growth stages%3B BEST Arabidopsis thaliana protein match is: unknown protein (TAIR:AT5G11700.1)%3B Has 30201 Blast hits to 1732…	15887569	15896345	15892216	15892760
AT1G14970.2	1.96032	9.35647	-0.0609096	1.89941	ID=AT1G14970;Name=AT1G14970;Note=O-fucosyltransferase family protein;computational_description=O-fucosyltransferase family protein%3B CONTAINS InterPro DOMAIN/s: GDP-fucose protein O-fucosyltransferase (InterPro:IPR019378)%3B BEST Arabidopsis thaliana protein match is: O-fucosyltransferase family protein (TAIR:AT2G01480.1)%3B Has 831 Blast hits to 817 proteins in 28 species: Archae - 0%3B Bacteri…	5161644	5165139	5162084	5164368		AT4G33000.3	-2.2892	9.66813	0.000771341	-2.28843	ID=AT4G33000;Name=AT4G33000;Note=calcineurin B-like protein 10;curator_summary=Encodes a member of the calcineurin B-like calcium sensor gene family. Mediates salt tolerance by regulating ion homeostasis in Arabidopsis.;symbol=CBL10;Alias=ATCBL10,SCABP8,SOS3-LIKE CALCIUM BINDING PROTEIN 8;full_name=calcineurin B-like protein 10;computational_description=calcineurin B-like protein 10 (CBL10)%3B CO…	15924744	15926629	15925816	15926051
AT1G14970.3	1.92999	9.34717	-0.0306071	1.89938	ID=AT1G14970;Name=AT1G14970;Note=O-fucosyltransferase family protein;computational_description=O-fucosyltransferase family protein%3B CONTAINS InterPro DOMAIN/s: GDP-fucose protein O-fucosyltransferase (InterPro:IPR019378)%3B BEST Arabidopsis thaliana protein match is: O-fucosyltransferase family protein (TAIR:AT2G01480.1)%3B Has 831 Blast hits to 817 proteins in 28 species: Archae - 0%3B Bacteri…	5161644	5165181	5162084	5164290		AT4G34080.1	-1.41135	6.09945	1.0307	-0.380658	ID=AT4G34080;Name=AT4G34080;Note=myosin-4 protein (DUF641);computational_description=Plant protein of unknown function (DUF641)%3B CONTAINS InterPro DOMAIN/s: Protein of unknown function DUF641%2C plant (InterPro:IPR006943)%3B BEST Arabidopsis thaliana protein match is: Plant protein of unknown function (DUF641) (TAIR:AT2G45260.1)%3B Has 218 Blast hits to 217 proteins in 23 species: Archae - 0%3B…	16326951	16327797	16326985	16327797
AT1G15170.1	1.09487	9.63495	-0.00647285	1.0884	ID=AT1G15170;Name=AT1G15170;Note=MATE efflux family protein;computational_description=MATE efflux family protein%3B FUNCTIONS IN: antiporter activity%2C drug transmembrane transporter activity%2C transporter activity%3B INVOLVED IN: drug transmembrane transport%2C transmembrane transport%3B LOCATED IN: chloroplast%2C membrane%3B EXPRESSED IN: 17 plant structures%3B EXPRESSED DURING: 9 growth stag…	5220402	5222973	5220689	5222756		AT4G34900.1	-1.00499	10.0352	0.608819	-0.396174	ID=AT4G34900;Name=AT4G34900;Note=xanthine dehydrogenase 2;symbol=XDH2;Alias=ATXDH2,A. THALIANA XANTHINE DEHYDROGENASE 2;full_name=xanthine dehydrogenase 2;computational_description=xanthine dehydrogenase 2 (XDH2)%3B FUNCTIONS IN: in 8 functions%3B INVOLVED IN: oxidation reduction%2C allantoin biosynthetic process%3B LOCATED IN: cellular_component unknown%3B CONTAINS InterPro DOMAIN/s: Aldehyde ox…	16625516	16631370	16625687	16631275
AT1G15170.2	1.84737	9.44713	-0.051037	1.79633	ID=AT1G15170;Name=AT1G15170;Note=MATE efflux family protein;computational_description=MATE efflux family protein%3B FUNCTIONS IN: antiporter activity%2C drug transmembrane transporter activity%2C transporter activity%3B INVOLVED IN: drug transmembrane transport%2C transmembrane transport%3B LOCATED IN: chloroplast%2C membrane%3B EXPRESSED IN: 17 plant structures%3B EXPRESSED DURING: 9 growth stag…	5220520	5222756	5220690	5221012		AT4G34900.2	-1.02054	9.99768	0.634343	-0.386199	ID=AT4G34900;Name=AT4G34900;Note=xanthine dehydrogenase 2;symbol=XDH2;Alias=ATXDH2,A. THALIANA XANTHINE DEHYDROGENASE 2;full_name=xanthine dehydrogenase 2;computational_description=xanthine dehydrogenase 2 (XDH2)%3B FUNCTIONS IN: in 8 functions%3B INVOLVED IN: oxidation reduction%2C allantoin biosynthetic process%3B LOCATED IN: cellular_component unknown%3B CONTAINS InterPro DOMAIN/s: Aldehyde ox…	16625516	16631370	16625687	16630810
AT1G15180.1	1.18328	11.1734	-0.312269	0.871014	ID=AT1G15180;Name=AT1G15180;Note=MATE efflux family protein;computational_description=MATE efflux family protein%3B FUNCTIONS IN: antiporter activity%2C drug transmembrane transporter activity%2C transporter activity%3B INVOLVED IN: drug transmembrane transport%2C transmembrane transport%3B LOCATED IN: membrane%3B EXPRESSED IN: 21 plant structures%3B EXPRESSED DURING: 13 growth stages%3B CONTAINS…	5224293	5226778	5224451	5226531		AT4G34900.3_1	-1.26527	10.0113	0.629764	-0.635509	ID=AT4G34900;Name=AT4G34900;Note=xanthine dehydrogenase 2;symbol=XDH2;Alias=ATXDH2,A. THALIANA XANTHINE DEHYDROGENASE 2;full_name=xanthine dehydrogenase 2;computational_description=xanthine dehydrogenase 2 (XDH2)%3B FUNCTIONS IN: in 8 functions%3B INVOLVED IN: oxidation reduction%2C allantoin biosynthetic process%3B LOCATED IN: cellular_component unknown%3B CONTAINS InterPro DOMAIN/s: Aldehyde ox…	16625522	16631339	16625690	16626340
AT1G15180.2_1	1.12449	10.8611	-0.303572	0.820921	ID=AT1G15180;Name=AT1G15180;Note=MATE efflux family protein;computational_description=MATE efflux family protein%3B FUNCTIONS IN: antiporter activity%2C drug transmembrane transporter activity%2C transporter activity%3B INVOLVED IN: drug transmembrane transport%2C transmembrane transport%3B LOCATED IN: membrane%3B EXPRESSED IN: 21 plant structures%3B EXPRESSED DURING: 13 growth stages%3B CONTAINS…	5224410	5226702	5224915	5226494		AT4G34900.3_2	-0.974583	10.0114	0.629633	-0.344949	ID=AT4G34900;Name=AT4G34900;Note=xanthine dehydrogenase 2;symbol=XDH2;Alias=ATXDH2,A. THALIANA XANTHINE DEHYDROGENASE 2;full_name=xanthine dehydrogenase 2;computational_description=xanthine dehydrogenase 2 (XDH2)%3B FUNCTIONS IN: in 8 functions%3B INVOLVED IN: oxidation reduction%2C allantoin biosynthetic process%3B LOCATED IN: cellular_component unknown%3B CONTAINS InterPro DOMAIN/s: Aldehyde ox…	16625522	16631339	16626385	16631275
AT1G15180.2_2	1.19241	10.8611	-0.303569	0.888839	ID=AT1G15180;Name=AT1G15180;Note=MATE efflux family protein;computational_description=MATE efflux family protein%3B FUNCTIONS IN: antiporter activity%2C drug transmembrane transporter activity%2C transporter activity%3B INVOLVED IN: drug transmembrane transport%2C transmembrane transport%3B LOCATED IN: membrane%3B EXPRESSED IN: 21 plant structures%3B EXPRESSED DURING: 13 growth stages%3B CONTAINS…	5224410	5226702	5224452	5224846		AT4G37608.1	3.81969	7.80008	0.409642	4.22933	ID=AT4G37608;Name=AT4G37608;Note=hypothetical protein;computational_description=unknown protein%3B FUNCTIONS IN: molecular_function unknown%3B INVOLVED IN: biological_process unknown%3B LOCATED IN: cellular_component unknown%3B Has 22 Blast hits to 22 proteins in 10 species: Archae - 0%3B Bacteria - 0%3B Metazoa - 0%3B Fungi - 0%3B Plants - 22%3B Viruses - 0%3B Other Eukaryotes - 0 (source: NCBI …	17668950	17670631	17669824	17670429
AT1G15270.1	-0.735207	12.2551	0.464458	-0.270748	ID=AT1G15270;Name=AT1G15270;Note=Translation machinery associated TMA7;computational_description=Translation machinery associated TMA7%3B FUNCTIONS IN: molecular_function unknown%3B INVOLVED IN: biological_process unknown%3B LOCATED IN: plasma membrane%3B EXPRESSED IN: 24 plant structures%3B EXPRESSED DURING: 15 growth stages%3B CONTAINS InterPro DOMAIN/s: Translation machinery associated TMA7 (I…	5250649	5252121	5250832	5252020		AT4G39270.7	1.38689	11.193	-0.277013	1.10988	ID=AT4G39270;Name=AT4G39270;Note=Leucine-rich repeat protein kinase family protein;computational_description=Leucine-rich repeat protein kinase family protein%3B FUNCTIONS IN: protein serine/threonine kinase activity%2C protein kinase activity%2C ATP binding%3B INVOLVED IN: transmembrane receptor protein tyrosine kinase signaling pathway%2C protein amino acid phosphorylation%3B LOCATED IN: endome…	18276435	18279898	18279330	18279709
AT1G15350.1	1.31584	9.64408	-0.363412	0.952432	ID=AT1G15350;Name=AT1G15350;Note=DUF4050 family protein;computational_description=unknown protein%3B BEST Arabidopsis thaliana protein match is: unknown protein (TAIR:AT3G15770.2)%3B Has 148 Blast hits to 148 proteins in 25 species: Archae - 0%3B Bacteria - 0%3B Metazoa - 0%3B Fungi - 0%3B Plants - 141%3B Viruses - 0%3B Other Eukaryotes - 7 (source: NCBI BLink).;Dbxref=PMID:14576160,PMID:15319479…	5278259	5279877	5278480	5279486		AT5G01170.1	1.31591	9.74897	-0.358822	0.957083	ID=AT5G01170;Name=AT5G01170;Note=hypothetical protein (DUF740);computational_description=Protein of unknown function (DUF740)%3B CONTAINS InterPro DOMAIN/s: Protein of unknown function DUF740 (InterPro:IPR008004)%3B BEST Arabidopsis thaliana protein match is: Protein of unknown function (DUF740) (TAIR:AT3G09070.1)%3B Has 1807 Blast hits to 1807 proteins in 277 species: Archae - 0%3B Bacteria - 0%…	58010	60136	58314	60021
AT1G15500.1	1.17495	13.816	-0.190575	0.984374	ID=AT1G15500;Name=AT1G15500;Note=TLC ATP/ADP transporter;symbol=ATNTT2;computational_description=ATNTT2%3B FUNCTIONS IN: ATP:ADP antiporter activity%3B INVOLVED IN: transport%3B LOCATED IN: chloroplast%2C chloroplast envelope%2C cytoplasm%3B EXPRESSED IN: 7 plant structures%3B EXPRESSED DURING: M germinated pollen stage%2C seedling growth%3B CONTAINS InterPro DOMAIN/s: ADP/ATP carrier protein (In…	5326289	5328875	5326425	5328688		AT5G03760.1	-0.927097	11.0723	0.589099	-0.337998	ID=AT5G03760;Name=AT5G03760;Note=Nucleotide-diphospho-sugar transferases superfamily protein;curator_summary=encodes a beta-mannan synthase that is required for agrobacterium-mediated plant genetic transformation involves a complex interaction between the bacterium and the host plant. 3' UTR is involved in transcriptional regulation and the gene is expressed in the elongation zone of the root.;sy…	985621	990630	985909	990087
AT1G15780.2	-0.78212	12.562	0.0214423	-0.760678	ID=AT1G15780;Name=AT1G15780;Note=mediator of RNA polymerase II transcription subunit 15a-like protein;symbol=NRB4;full_name=Non-Recognition-of-BTH 4;computational_description=unknown protein%3B BEST Arabidopsis thaliana protein match is: unknown protein (TAIR:AT2G10440.1)%3B Has 103701 Blast hits to 43153 proteins in 1828 species: Archae - 30%3B Bacteria - 7385%3B Metazoa - 38639%3B Fungi - 11531…	5430039	5436618	5430448	5430621		AT5G06800.1	-1.91517	8.07559	0.358292	-1.55688	ID=AT5G06800;Name=AT5G06800;Note=myb-like HTH transcriptional regulator family protein;computational_description=myb-like HTH transcriptional regulator family protein%3B CONTAINS InterPro DOMAIN/s: Homeodomain-like (InterPro:IPR009057)%2C Myb%2C DNA-binding (InterPro:IPR014778)%2C HTH transcriptional regulator%2C Myb-type%2C DNA-binding (InterPro:IPR017930)%2C Myb-like DNA-binding domain%2C SHAQK…	2103114	2106004	2103373	2105680
AT1G15880.1	1.01462	10.7852	-1.03167	-0.0170568	ID=AT1G15880;Name=AT1G15880;Note=golgi snare 11;curator_summary=Golgi SNARE 11 protein (GOS11);symbol=GOS11;Alias=atgos11;full_name=golgi snare 11;computational_description=golgi snare 11 (GOS11)%3B BEST Arabidopsis thaliana protein match is: golgi snare 12 (TAIR:AT2G45200.1)%3B Has 412 Blast hits to 412 proteins in 171 species: Archae - 0%3B Bacteria - 0%3B Metazoa - 161%3B Fungi - 123%3B Plants…	5458397	5460359	5458717	5460089		AT5G06800.3	-2.32697	8.03382	0.38613	-1.94084	ID=AT5G06800;Name=AT5G06800;Note=myb-like HTH transcriptional regulator family protein;computational_description=myb-like HTH transcriptional regulator family protein%3B CONTAINS InterPro DOMAIN/s: Homeodomain-like (InterPro:IPR009057)%2C Myb%2C DNA-binding (InterPro:IPR014778)%2C HTH transcriptional regulator%2C Myb-type%2C DNA-binding (InterPro:IPR017930)%2C Myb-like DNA-binding domain%2C SHAQK…	2103114	2106004	2103377	2104815
AT1G15940.1	0.869821	11.7627	-0.278728	0.591093	ID=AT1G15940;Name=AT1G15940;Note=Tudor/PWWP/MBT superfamily protein;computational_description=Tudor/PWWP/MBT superfamily protein%3B FUNCTIONS IN: binding%3B INVOLVED IN: biological_process unknown%3B EXPRESSED IN: 25 plant structures%3B EXPRESSED DURING: 15 growth stages%3B CONTAINS InterPro DOMAIN/s: Armadillo-type fold (InterPro:IPR016024)%3B BEST Arabidopsis thaliana protein match is: Tudor/PW…	5473358	5478405	5473671	5478050		AT5G07690.1	-1.55741	8.27798	2.61051	1.05309	ID=AT5G07690;Name=AT5G07690;Note=myb domain protein 29;curator_summary=Encodes a putative transcription factor (MYB29).;symbol=MYB29;Alias=ATMYB29,myb domain protein 29,PMG2,PRODUCTION OF METHIONINE-DERIVED GLUCOSINOLATE 2;full_name=myb domain protein 29;computational_description=myb domain protein 29 (MYB29)%3B CONTAINS InterPro DOMAIN/s: SANT%2C DNA-binding (InterPro:IPR001005)%2C Homeodomain-l…	2446668	2448584	2447423	2448285
AT1G16515.2	-4.95492	-0.314273	5.47168	0.516762	ID=AT1G16515;Name=AT1G16515;Note=transmembrane protein;computational_description=unknown protein%3B Has 35333 Blast hits to 34131 proteins in 2444 species: Archae - 798%3B Bacteria - 22429%3B Metazoa - 974%3B Fungi - 991%3B Plants - 531%3B Viruses - 0%3B Other Eukaryotes - 9610 (source: NCBI BLink).;Dbxref=locus:1006230703;locus_type=protein_coding	5647461	5648114	5647604	5647868		AT5G08490.4	4.88694	7.40303	0.114193	5.00114	ID=AT5G08490;Name=AT5G08490;Note=Tetratricopeptide repeat (TPR)-like superfamily protein;symbol=SLG1;full_name=SLOW GROWTH 1;computational_description=Tetratricopeptide repeat (TPR)-like superfamily protein%3B CONTAINS InterPro DOMAIN/s: Pentatricopeptide repeat (InterPro:IPR002885)%3B BEST Arabidopsis thaliana protein match is: Tetratricopeptide repeat (TPR)-like superfamily protein (TAIR:AT4G21…	2743341	2747992	2745207	2747564
AT1G16800.2	3.23452	10.9209	0.198282	3.4328	ID=AT1G16800;Name=AT1G16800;Note=P-loop containing nucleoside triphosphate hydrolases superfamily protein;computational_description=P-loop containing nucleoside triphosphate hydrolases superfamily protein%3B BEST Arabidopsis thaliana protein match is: P-loop containing nucleoside triphosphate hydrolases superfamily protein (TAIR:AT4G30100.1)%3B Has 9771 Blast hits to 8579 proteins in 1344 species…	5744483	5755468	5746669	5746971		AT5G10180.1	-1.07297	13.1678	-0.00753187	-1.0805	ID=AT5G10180;Name=AT5G10180;Note=slufate transporter 2%3B1;curator_summary=Encodes a low-affinity sulfate transporter expressed in the root cap and central cylinder%2C where it is induced by sulfur starvation. Expression in the shoot vascular system is not induced by sulfur starvation.;symbol=SULTR2%3B1;Alias=AST68,ARABIDOPSIS SULFATE TRANSPORTER 68;full_name=sulfate transporter 2%3B1;computation…	3193016	3197136	3193224	3196818
AT1G16840.4	-0.754486	10.861	-0.226461	-0.980946	ID=AT1G16840;Name=AT1G16840;Note=hypothetical protein;computational_description=unknown protein%3B BEST Arabidopsis thaliana protein match is: unknown protein (TAIR:AT1G78890.1)%3B Has 71 Blast hits to 71 proteins in 12 species: Archae - 0%3B Bacteria - 0%3B Metazoa - 0%3B Fungi - 0%3B Plants - 71%3B Viruses - 0%3B Other Eukaryotes - 0 (source: NCBI BLink).;Dbxref=PMID:18775970,locus:2035510;locu…	5762712	5764131	5763110	5763984		AT5G16540.2	1.96741	9.64148	0.553259	2.52067	ID=AT5G16540;Name=AT5G16540;Note=zinc finger nuclease 3;curator_summary=Encodes a zinc finger protein.;symbol=ZFN3;full_name=zinc finger nuclease 3;computational_description=zinc finger nuclease 3 (ZFN3)%3B CONTAINS InterPro DOMAIN/s: Zinc finger%2C CCCH-type (InterPro:IPR000571)%3B BEST Arabidopsis thaliana protein match is: zinc finger protein 1 (TAIR:AT3G02830.1)%3B Has 1367 Blast hits to 672 …	5403202	5405147	5403631	5405034
AT1G16850.1	-2.25991	5.49966	2.11199	-0.147918	ID=AT1G16850;Name=AT1G16850;Note=transmembrane protein;computational_description=unknown protein%3B FUNCTIONS IN: molecular_function unknown%3B INVOLVED IN: response to salt stress%3B LOCATED IN: endomembrane system%3B EXPRESSED IN: leaf apex%2C leaf whorl%2C male gametophyte%2C flower%2C leaf%3B EXPRESSED DURING: LP.06 six leaves visible%2C LP.04 four leaves visible%2C LP.10 ten leaves visible%2…	5764806	5765798	5765061	5765618		AT5G16540.3	1.99335	9.72751	0.527223	2.52057	ID=AT5G16540;Name=AT5G16540;Note=zinc finger nuclease 3;curator_summary=Encodes a zinc finger protein.;symbol=ZFN3;full_name=zinc finger nuclease 3;computational_description=zinc finger nuclease 3 (ZFN3)%3B CONTAINS InterPro DOMAIN/s: Zinc finger%2C CCCH-type (InterPro:IPR000571)%3B BEST Arabidopsis thaliana protein match is: zinc finger protein 1 (TAIR:AT3G02830.1)%3B Has 1367 Blast hits to 672 …	5403068	5405173	5403631	5405034
AT1G17080.1	-0.738755	10.3302	-0.147187	-0.885943	ID=AT1G17080;Name=AT1G17080;Note=Ribosomal protein L18ae family;computational_description=Ribosomal protein L18ae family%3B BEST Arabidopsis thaliana protein match is: Ribosomal protein L18ae family (TAIR:AT1G53560.1)%3B Has 119 Blast hits to 119 proteins in 14 species: Archae - 0%3B Bacteria - 0%3B Metazoa - 0%3B Fungi - 0%3B Plants - 119%3B Viruses - 0%3B Other Eukaryotes - 0 (source: NCBI BLin…	5840268	5841745	5840457	5841536		AT5G16540.4	2.52322	9.71907	0.523868	3.04708	ID=AT5G16540;Name=AT5G16540;Note=zinc finger nuclease 3;curator_summary=Encodes a zinc finger protein.;symbol=ZFN3;full_name=zinc finger nuclease 3;computational_description=zinc finger nuclease 3 (ZFN3)%3B CONTAINS InterPro DOMAIN/s: Zinc finger%2C CCCH-type (InterPro:IPR000571)%3B BEST Arabidopsis thaliana protein match is: zinc finger protein 1 (TAIR:AT3G02830.1)%3B Has 1367 Blast hits to 672 …	5403068	5405173	5403607	5404701
AT1G17470.1	0.696548	12.2156	-0.137997	0.558551	ID=AT1G17470;Name=AT1G17470;Note=developmentally regulated G-protein 1;curator_summary=Encodes a member of the DRG (developmentally regulated G-protein) family expressed throughout the plant%2C with highest expression in actively growing tissues. Has GTPase activity.;symbol=DRG1;Alias=ATDRG,ATDRG1,developmentally regulated G-protein 1,Drg1-2;full_name=developmentally regulated G-protein 1;computa…	6002887	6006410	6003441	6006155		AT5G26980.1	-1.57117	9.8967	-0.564782	-2.13595	ID=AT5G26980;Name=AT5G26980;Note=syntaxin of plants 41;curator_summary=member of SYP4 Gene Family;symbol=SYP41;Alias=ATSYP41,ATTLG2A;full_name=syntaxin of plants 41;computational_description=syntaxin of plants 41 (SYP41)%3B CONTAINS InterPro DOMAIN/s: Target SNARE coiled-coil domain (InterPro:IPR000727)%2C t-SNARE (InterPro:IPR010989)%2C Syntaxin/epimorphin%2C conserved site (InterPro:IPR006012)%…	9488132	9491092	9488723	9490604
AT1G17630.1	-2.22741	7.94228	-0.0245917	-2.252	ID=AT1G17630;Name=AT1G17630;Note=Pentatricopeptide repeat (PPR-like) superfamily protein;computational_description=Pentatricopeptide repeat (PPR-like) superfamily protein%3B CONTAINS InterPro DOMAIN/s: Pentatricopeptide repeat (InterPro:IPR002885)%3B BEST Arabidopsis thaliana protein match is: Pentatricopeptide repeat (PPR) superfamily protein (TAIR:AT1G20230.1)%3B Has 40851 Blast hits to 13793 p…	6064481	6067151	6064969	6066720		AT5G27660.2	-1.50875	9.77712	1.30717	-0.201581	ID=AT5G27660;Name=AT5G27660;Note=Trypsin family protein with PDZ domain-containing protein;curator_summary=Encodes a protein with similarity to human PARK13%2C a mitochondrial protease implicated in Parkinson disease. DEG14 is induced by heat stress and involved in degradation of misfolded proteins.;symbol=DEG14;Alias=AtPARK13,Arabidopsis PARK13 homolog,PARK13;full_name=degradation of periplasmic…	9789467	9792378	9789898	9792235
AT1G17960.1	-1.65372	6.02747	3.2671	1.61338	ID=AT1G17960;Name=AT1G17960;Note=Threonyl-tRNA synthetase;computational_description=Threonyl-tRNA synthetase%3B FUNCTIONS IN: nucleotide binding%2C aminoacyl-tRNA ligase activity%2C threonine-tRNA ligase activity%2C ATP binding%3B INVOLVED IN: threonyl-tRNA aminoacylation%2C translation%2C tRNA aminoacylation for protein translation%3B LOCATED IN: cytoplasm%3B EXPRESSED IN: inflorescence meristem…	6180864	6183806	6181014	6183737		AT5G27780.1	1.94964	6.40785	-2.04491	-0.0952727	ID=AT5G27780;Name=AT5G27780;Note=SAUR-like auxin-responsive protein family;symbol=SAUR75;full_name=SMALL AUXIN UP RNA 75;computational_description=SAUR-like auxin-responsive protein family %3B CONTAINS InterPro DOMAIN/s: Auxin responsive SAUR protein (InterPro:IPR003676)%3B BEST Arabidopsis thaliana protein match is: SAUR-like auxin-responsive protein family (TAIR:AT1G29430.1)%3B Has 1807 Blast h…	9838811	9839454	9838884	9839313
AT1G18060.1	1.09981	10.8414	0.634368	1.73418	ID=AT1G18060;Name=AT1G18060;Note=microbial collagenase;computational_description=unknown protein%3B INVOLVED IN: biological_process unknown%3B LOCATED IN: chloroplast%3B EXPRESSED IN: 22 plant structures%3B EXPRESSED DURING: 13 growth stages%3B Has 74 Blast hits to 74 proteins in 29 species: Archae - 0%3B Bacteria - 19%3B Metazoa - 0%3B Fungi - 0%3B Plants - 49%3B Viruses - 0%3B Other Eukaryotes …	6211831	6213591	6212064	6213314		AT5G35210.2	0.756839	13.1467	-0.0151145	0.741724	ID=AT5G35210;Name=AT5G35210;Note=PHD type transcription factor with transmembrane domain protein (PTM);curator_summary=Encodes a chloroplast envelope-bound plant homeodomain (PHD) transcription factor with transmembrane domains that functions in multiple retrograde signal pathways. The proteolytic cleavage of PTM occurs in response to retrograde signals and amino-terminal PTM accumulates in the n…	13474195	13482591	13474543	13475462
AT1G18590.1	-0.846207	10.1175	0.846534	0.00032778	ID=AT1G18590;Name=AT1G18590;Note=sulfotransferase 17;curator_summary=encodes a desulfoglucosinolate sulfotransferase%2C involved in the final step of glucosinolate core structure biosynthesis. Has a broad-substrate specificity with preference with methionine-derived desulfoglucosinolates.;symbol=SOT17;Alias=ATSOT17,SULFOTRANSFERASE 17,ATST5C,ARABIDOPSIS SULFOTRANSFERASE 5C;full_name=sulfotransfer…	6398530	6400029	6398633	6399674		AT5G37970.1	5.52349	2.30326	-2.89452	2.62898	ID=AT5G37970;Name=AT5G37970;Note=S-adenosyl-L-methionine-dependent methyltransferase superfamily protein;computational_description=S-adenosyl-L-methionine-dependent methyltransferases superfamily protein%3B FUNCTIONS IN: S-adenosylmethionine-dependent methyltransferase activity%2C methyltransferase activity%3B INVOLVED IN: biological_process unknown%3B EXPRESSED IN: 6 plant structures%3B EXPRESSE…	15123088	15124435	15123088	15124435
AT1G18680.1	2.0101	8.73081	-0.975191	1.03491	ID=AT1G18680;Name=AT1G18680;Note=HNH endonuclease domain-containing protein;computational_description=HNH endonuclease domain-containing protein%3B FUNCTIONS IN: endonuclease activity%2C nucleic acid binding%3B INVOLVED IN: N-terminal protein myristoylation%3B LOCATED IN: chloroplast%3B EXPRESSED IN: 7 plant structures%3B EXPRESSED DURING: L mature pollen stage%2C M germinated pollen stage%2C 4 a…	6431937	6433552	6432132	6433434		AT5G41170.3	-5.3047	6.53769	-0.788516	-6.09321	ID=AT5G41170;Name=AT5G41170;Note=Pentatricopeptide repeat (PPR-like) superfamily protein;computational_description=Pentatricopeptide repeat (PPR-like) superfamily protein%3B CONTAINS InterPro DOMAIN/s: Pentatricopeptide repeat (InterPro:IPR002885)%3B BEST Arabidopsis thaliana protein match is: Pentatricopeptide repeat (PPR) superfamily protein (TAIR:AT3G16710.1)%3B Has 1807 Blast hits to 1807 pro…	16478485	16480584	16478859	16479971
AT1G18910.1	-1.86582	10.3045	0.0219428	-1.84388	ID=AT1G18910;Name=AT1G18910;Note=zinc ion binding protein;computational_description=zinc ion binding%3Bzinc ion binding%3B FUNCTIONS IN: zinc ion binding%3B EXPRESSED IN: 15 plant structures%3B EXPRESSED DURING: 7 growth stages%3B CONTAINS InterPro DOMAIN/s: Zinc finger%2C CTCHY-type (InterPro:IPR017921)%2C Zinc finger%2C CHY-type (InterPro:IPR008913)%2C Zinc finger%2C RING-type (InterPro:IPR0018…	6532558	6538145	6537940	6538104		AT5G41610.2	2.55102	9.40836	-0.129059	2.42196	ID=AT5G41610;Name=AT5G41610;Note=cation/H+ exchanger 18;curator_summary=member of Putative Na+/H+ antiporter family;symbol=CHX18;Alias=ATCHX18,ARABIDOPSIS THALIANA CATION/H+ EXCHANGER 18;full_name=cation/H+ exchanger 18;computational_description=cation/H+ exchanger 18 (CHX18)%3B FUNCTIONS IN: monovalent cation:hydrogen antiporter activity%2C sodium:hydrogen antiporter activity%3B INVOLVED IN: cat…	16638301	16641832	16640891	16641145
AT1G19350.1	0.767174	12.818	0.00281568	0.76999	ID=AT1G19350;Name=AT1G19350;Note=Brassinosteroid signaling positive regulator (BZR1) family protein;curator_summary=Encodes brassinosteroid (BR) signalling protein that accumulates in the nucleus as dephosphorylated form in response to BRs. Is phosphorylated by the BIN2 GSK3 kinase. It synergistically interacts with BIM1 to bind to E box sequences (CANNTG). The protein contains a nuclear localiza…	6688697	6691216	6688840	6690165		AT5G41680.1	4.35935	9.81517	0.173928	4.53328	ID=AT5G41680;Name=AT5G41680;Note=Protein kinase superfamily protein;computational_description=Protein kinase superfamily protein%3B FUNCTIONS IN: protein serine/threonine kinase activity%2C protein kinase activity%2C kinase activity%2C ATP binding%3B INVOLVED IN: protein amino acid phosphorylation%3B CONTAINS InterPro DOMAIN/s: Protein kinase%2C catalytic domain (InterPro:IPR000719)%2C Serine/thr…	16667884	16669489	16668152	16669198
AT1G19540.1	-2.10551	10.5376	-0.0836318	-2.18915	ID=AT1G19540;Name=AT1G19540;Note=NmrA-like negative transcriptional regulator family protein;computational_description=NmrA-like negative transcriptional regulator family protein%3B FUNCTIONS IN: binding%2C catalytic activity%3B INVOLVED IN: metabolic process%3B LOCATED IN: cellular_component unknown%3B EXPRESSED IN: 18 plant structures%3B EXPRESSED DURING: 11 growth stages%3B CONTAINS InterPro D…	6765653	6768290	6765712	6767247		AT5G41680.2	4.3608	9.82132	0.172478	4.53328	ID=AT5G41680;Name=AT5G41680;Note=Protein kinase superfamily protein;computational_description=Protein kinase superfamily protein%3B FUNCTIONS IN: protein serine/threonine kinase activity%2C protein kinase activity%2C kinase activity%2C ATP binding%3B INVOLVED IN: protein amino acid phosphorylation%3B CONTAINS InterPro DOMAIN/s: Protein kinase%2C catalytic domain (InterPro:IPR000719)%2C Serine/thr…	16667768	16669489	16668118	16669198
AT1G19600.1	1.03455	11.5313	-0.302242	0.732304	ID=AT1G19600;Name=AT1G19600;Note=pfkB-like carbohydrate kinase family protein;computational_description=pfkB-like carbohydrate kinase family protein%3B FUNCTIONS IN: kinase activity%3B INVOLVED IN: D-ribose catabolic process%3B LOCATED IN: cellular_component unknown%3B EXPRESSED IN: 21 plant structures%3B EXPRESSED DURING: 13 growth stages%3B CONTAINS InterPro DOMAIN/s: Carbohydrate/purine kinase…	6778886	6781222	6779084	6780898		AT5G42760.2	1.84771	7.3601	1.23104	3.07875	ID=AT5G42760;Name=AT5G42760;Note=Leucine carboxyl methyltransferase;computational_description=Leucine carboxyl methyltransferase%3B FUNCTIONS IN: methyltransferase activity%3B INVOLVED IN: biological_process unknown%3B LOCATED IN: cellular_component unknown%3B EXPRESSED IN: 21 plant structures%3B EXPRESSED DURING: 13 growth stages%3B CONTAINS InterPro DOMAIN/s: Conserved hypothetical protein CHP0…	17148807	17150451	17148964	17150364
AT1G19630.2	1.76274	7.68676	0.289877	2.05262	ID=AT1G19630;Name=AT1G19630;Note=cytochrome P450%2C family 722%2C subfamily A%2C polypeptide 1;curator_summary=member of CYP722A;symbol=CYP722A1;full_name=cytochrome P450%2C family 722%2C subfamily A%2C polypeptide 1;computational_description=cytochrome P450%2C family 722%2C subfamily A%2C polypeptide 1 (CYP722A1)%3B FUNCTIONS IN: electron carrier activity%2C monooxygenase activity%2C iron ion bi…	6783802	6788175	6785737	6787813		AT5G45450.1	-4.22043	-0.31457	4.11563	-0.104796	ID=AT5G45450;Name=AT5G45450;Note=Oligopeptide transporter OPT superfamily protein;computational_description=Oligopeptide transporter OPT superfamily protein%3B FUNCTIONS IN: molecular_function unknown%3B INVOLVED IN: transmembrane transport%3B LOCATED IN: endomembrane system%3B CONTAINS InterPro DOMAIN/s: Oligopeptide transporter OPT superfamily (InterPro:IPR004813)%3B BEST Arabidopsis thaliana p…	18414990	18415811	18415272	18415811
AT1G19680.1	1.44401	10.821	-0.694057	0.749952	ID=AT1G19680;Name=AT1G19680;Note=RING/U-box superfamily protein;computational_description=RING/U-box superfamily protein%3B FUNCTIONS IN: zinc ion binding%3B INVOLVED IN: N-terminal protein myristoylation%3B EXPRESSED IN: 24 plant structures%3B EXPRESSED DURING: 15 growth stages%3B CONTAINS InterPro DOMAIN/s: Zinc finger%2C RING-type (InterPro:IPR001841)%3B BEST Arabidopsis thaliana protein match…	6805429	6807862	6805908	6807682		AT5G46490.3	2.16953	9.55285	0.441156	2.61068	ID=AT5G46490;Name=AT5G46490;Note=Disease resistance protein (TIR-NBS-LRR class) family;computational_description=Disease resistance protein (TIR-NBS-LRR class) family%3B FUNCTIONS IN: transmembrane receptor activity%2C nucleoside-triphosphatase activity%2C nucleotide binding%2C ATP binding%3B INVOLVED IN: signal transduction%2C apoptosis%2C defense response%2C innate immune response%3B LOCATED IN…	18850644	18853896	18852717	18852874
AT1G19715.1	1.75077	11.7884	0.170186	1.92096	ID=AT1G19715;Name=AT1G19715;Note=Mannose-binding lectin superfamily protein;computational_description=Mannose-binding lectin superfamily protein%3B CONTAINS InterPro DOMAIN/s: Mannose-binding lectin (InterPro:IPR001229)%3B BEST Arabidopsis thaliana protein match is: Mannose-binding lectin superfamily protein (TAIR:AT1G73040.1)%3B Has 3242 Blast hits to 933 proteins in 57 species: Archae - 0%3B Ba…	6816701	6819542	6816933	6819432		AT5G48110.1	4.62048	8.84141	-0.393771	4.22671	ID=AT5G48110;Name=AT5G48110;Note=Terpenoid cyclases/Protein prenyltransferases superfamily protein;computational_description=Terpenoid cyclases/Protein prenyltransferases superfamily protein%3B FUNCTIONS IN: lyase activity%2C magnesium ion binding%3B INVOLVED IN: metabolic process%3B LOCATED IN: chloroplast%3B EXPRESSED IN: root%2C flower%3B EXPRESSED DURING: 4 anthesis%3B CONTAINS InterPro DOMAI…	19500987	19504534	19501156	19501635
AT1G19715.2	1.73895	11.7332	0.17492	1.91387	ID=AT1G19715;Name=AT1G19715;Note=Mannose-binding lectin superfamily protein;computational_description=Mannose-binding lectin superfamily protein%3B CONTAINS InterPro DOMAIN/s: Mannose-binding lectin (InterPro:IPR001229)%3B BEST Arabidopsis thaliana protein match is: Mannose-binding lectin superfamily protein (TAIR:AT1G73040.1)%3B Has 3242 Blast hits to 933 proteins in 57 species: Archae - 0%3B Ba…	6816734	6819457	6816933	6819244		AT5G54190.2	1.46331	9.14576	-1.91689	-0.453573	ID=AT5G54190;Name=AT5G54190;Note=protochlorophyllide oxidoreductase A;curator_summary=light-dependent NADPH:protochlorophyllide oxidoreductase A;symbol=PORA;full_name=protochlorophyllide oxidoreductase A;computational_description=protochlorophyllide oxidoreductase A (PORA)%3B FUNCTIONS IN: oxidoreductase activity%2C protochlorophyllide reductase activity%3B INVOLVED IN: chlorophyll biosynthetic p…	21990911	21992812	21992473	21992772
AT1G19715.3	1.74537	11.679	0.1756	1.92097	ID=AT1G19715;Name=AT1G19715;Note=Mannose-binding lectin superfamily protein;computational_description=Mannose-binding lectin superfamily protein%3B CONTAINS InterPro DOMAIN/s: Mannose-binding lectin (InterPro:IPR001229)%3B BEST Arabidopsis thaliana protein match is: Mannose-binding lectin superfamily protein (TAIR:AT1G73040.1)%3B Has 3242 Blast hits to 933 proteins in 57 species: Archae - 0%3B Ba…	6816895	6819513	6816933	6819432		AT5G60120.4	2.48628	10.1413	0.113647	2.59993	ID=AT5G60120;Name=AT5G60120;Note=target of early activation tagged (EAT) 2;symbol=TOE2;full_name=target of early activation tagged (EAT) 2;computational_description=target of early activation tagged (EAT) 2 (TOE2)%3B FUNCTIONS IN: DNA binding%2C sequence-specific DNA binding transcription factor activity%3B INVOLVED IN: regulation of transcription%2C DNA-dependent%3B LOCATED IN: nucleus%3B EXPRES…	24207688	24211743	24210296	24210631
AT1G20650.1	1.10188	11.4129	-0.187532	0.91435	ID=AT1G20650;Name=AT1G20650;Note=Protein kinase superfamily protein;symbol=ASG5;full_name=ALTERED SEED GERMINATION 5;computational_description=Protein kinase superfamily protein%3B FUNCTIONS IN: protein serine/threonine kinase activity%2C protein kinase activity%2C ATP binding%3B INVOLVED IN: protein amino acid phosphorylation%3B LOCATED IN: cellular_component unknown%3B EXPRESSED IN: 22 plant st…	7157825	7160590	7158421	7160022		AT5G60430.3	4.33857	7.9929	-0.501829	3.83675	ID=AT5G60430;Name=AT5G60430;Note=antiporter/ drug transporter;computational_description=drug transmembrane transporters%3Bantiporters%3B FUNCTIONS IN: antiporter activity%2C drug transmembrane transporter activity%3B INVOLVED IN: drug transmembrane transport%2C transmembrane transport%3B LOCATED IN: membrane%3B CONTAINS InterPro DOMAIN/s: Multi antimicrobial extrusion protein MatE (InterPro:IPR00…	24301548	24303369	24302599	24303068
AT1G20696.1	-0.72436	12.9472	-0.0677764	-0.792136	ID=AT1G20696;Name=AT1G20696;Note=high mobility group B3;curator_summary=Encodes a protein belonging to the subgroup of HMGB (high mobility group B) proteins that have a distinctive DNA-binding motif%2C the HMG-box domain. The motif confers non-sequence specific interaction with linear DNA and structure-specific binding to distorted DNA sites. The HMGB proteins are involved in the assembly of nucl…	7179284	7181573	7179824	7181174		AT5G61420.1	-1.10017	10.8859	0.492403	-0.607769	ID=AT5G61420;Name=AT5G61420;Note=myb domain protein 28;curator_summary=Encodes a nuclear localized member of the MYB transcription factor family. Involved in positive regulation of aliphatic glucosinolate biosynthesis.Expression is induced by touch%2C wounding and glucose.;symbol=MYB28;Alias=AtMYB28,HAG1,HIGH ALIPHATIC GLUCOSINOLATE 1,PMG1,PRODUCTION OF METHIONINE-DERIVED GLUCOSINOLATE 1;full_nam…	24689143	24691095	24689474	24690478
AT1G20696.2	-0.744914	12.5307	-0.0358671	-0.780782	ID=AT1G20696;Name=AT1G20696;Note=high mobility group B3;curator_summary=Encodes a protein belonging to the subgroup of HMGB (high mobility group B) proteins that have a distinctive DNA-binding motif%2C the HMG-box domain. The motif confers non-sequence specific interaction with linear DNA and structure-specific binding to distorted DNA sites. The HMGB proteins are involved in the assembly of nucl…	7179452	7181499	7179824	7181193		AT5G61420.2	-1.0358	11.0141	0.50299	-0.532807	ID=AT5G61420;Name=AT5G61420;Note=myb domain protein 28;curator_summary=Encodes a nuclear localized member of the MYB transcription factor family. Involved in positive regulation of aliphatic glucosinolate biosynthesis.Expression is induced by touch%2C wounding and glucose.;symbol=MYB28;Alias=AtMYB28,HAG1,HIGH ALIPHATIC GLUCOSINOLATE 1,PMG1,PRODUCTION OF METHIONINE-DERIVED GLUCOSINOLATE 1;full_nam…	24689068	24691187	24689474	24690795
AT1G20696.5	-0.81674	12.5814	-0.0322199	-0.84896	ID=AT1G20696;Name=AT1G20696;Note=high mobility group B3;curator_summary=Encodes a protein belonging to the subgroup of HMGB (high mobility group B) proteins that have a distinctive DNA-binding motif%2C the HMG-box domain. The motif confers non-sequence specific interaction with linear DNA and structure-specific binding to distorted DNA sites. The HMGB proteins are involved in the assembly of nucl…	7179315	7181566	7179824	7180835		AT5G63090.3	-2.71761	6.66276	0.687968	-2.02964	ID=AT5G63090;Name=AT5G63090;Note=Lateral organ boundaries (LOB) domain family protein;curator_summary=Involved in lateral organ development;symbol=LOB;full_name=LATERAL ORGAN BOUNDARIES;computational_description=LATERAL ORGAN BOUNDARIES (LOB)%3B CONTAINS InterPro DOMAIN/s: Lateral organ boundaries%2C LOB (InterPro:IPR004883)%3B BEST Arabidopsis thaliana protein match is: LOB domain-containing pro…	25308571	25310973	25308722	25309283
AT1G22530.1	-0.815694	13.7032	-0.732082	-1.54778	ID=AT1G22530;Name=AT1G22530;Note=PATELLIN 2;symbol=PATL2;full_name=PATELLIN 2;computational_description=PATELLIN 2 (PATL2)%3B FUNCTIONS IN: transporter activity%3B INVOLVED IN: transport%3B LOCATED IN: plasma membrane%2C chloroplast%3B EXPRESSED IN: 25 plant structures%3B EXPRESSED DURING: 14 growth stages%3B CONTAINS InterPro DOMAIN/s: Cellular retinaldehyde-binding/triple function%2C C-terminal…	7955444	7958564	7955772	7958326		AT5G65090.2	-3.84396	6.11059	0.583483	-3.26048	ID=AT5G65090;Name=AT5G65090;Note=DNAse I-like superfamily protein;curator_summary=Encodes a protein involved in root hair morphogenesis and tip growth. Required for restricting both the size of the root-hair initiation site and the width of the root hairs during the transition to tip growth%2C but%2C apparently%2C is not required for normal subsequent tip growth.;symbol=BST1;Alias=DER4,DEFORMED R…	26004682	26006851	26004836	26006656
AT1G22530.2	-0.862471	13.5403	-0.695898	-1.55837	ID=AT1G22530;Name=AT1G22530;Note=PATELLIN 2;symbol=PATL2;full_name=PATELLIN 2;computational_description=PATELLIN 2 (PATL2)%3B FUNCTIONS IN: transporter activity%3B INVOLVED IN: transport%3B LOCATED IN: plasma membrane%2C chloroplast%3B EXPRESSED IN: 25 plant structures%3B EXPRESSED DURING: 14 growth stages%3B CONTAINS InterPro DOMAIN/s: Cellular retinaldehyde-binding/triple function%2C C-terminal…	7955492	7958464	7955772	7958326		AT5G65090.3	-3.72376	6.27627	0.46324	-3.26052	ID=AT5G65090;Name=AT5G65090;Note=DNAse I-like superfamily protein;curator_summary=Encodes a protein involved in root hair morphogenesis and tip growth. Required for restricting both the size of the root-hair initiation site and the width of the root hairs during the transition to tip growth%2C but%2C apparently%2C is not required for normal subsequent tip growth.;symbol=BST1;Alias=DER4,DEFORMED R…	26003982	26006656	26004837	26006656
AT1G22710.1	-0.728605	13.6851	-0.758552	-1.48716	ID=AT1G22710;Name=AT1G22710;Note=sucrose-proton symporter 2;curator_summary=Encodes for a high-affinity transporter essential for phloem loading and long-distance transport. A major sucrose transporter%2C AtSUC2 can also transport a wide range of physiological and synthetic glucose conjugates with both %26#945%3B- or %26#946%3B-linkage.;symbol=SUC2;Alias=ATSUC2,ARABIDOPSIS THALIANA SUCROSE-PROTON…	8030586	8033156	8030910	8032970
AT1G22730.1	0.982395	11.2859	-0.135571	0.846824	ID=AT1G22730;Name=AT1G22730;Note=MA3 domain-containing protein;computational_description=MA3 domain-containing protein%3B CONTAINS InterPro DOMAIN/s: Initiation factor eIF-4 gamma%2C MA3 (InterPro:IPR003891)%3B BEST Arabidopsis thaliana protein match is: MA3 domain-containing protein (TAIR:AT5G63190.2)%3B Has 2025 Blast hits to 776 proteins in 110 species: Archae - 0%3B Bacteria - 0%3B Metazoa - …	8046072	8049039	8046610	8048769
AT1G23205.1	-1.16844	6.6193	2.04554	0.877101	ID=AT1G23205;Name=AT1G23205;Note=Plant invertase/pectin methylesterase inhibitor superfamily protein;computational_description=Plant invertase/pectin methylesterase inhibitor superfamily protein%3B FUNCTIONS IN: enzyme inhibitor activity%2C pectinesterase inhibitor activity%2C pectinesterase activity%3B INVOLVED IN: biological_process unknown%3B LOCATED IN: endomembrane system%3B EXPRESSED IN: 18…	8233952	8235019	8234233	8234851
AT1G23310.1	1.07642	16.2422	-0.54116	0.535259	ID=AT1G23310;Name=AT1G23310;Note=glutamate:glyoxylate aminotransferase;curator_summary=Identified by cloning the gene that corresponded to a purified protein having glyoxylate aminotransferase activity. Localized to the peroxisome and thought to be involved in photorespiration/ metabolic salvage pathway.;symbol=GGT1;Alias=AOAT1,ALANINE-2-OXOGLUTARATE AMINOTRANSFERASE 1,GGAT1,GLUTAMATE:GLYOXYLATE …	8268384	8272021	8268719	8271329
AT1G23310.2	1.09764	16.1102	-0.532862	0.564783	ID=AT1G23310;Name=AT1G23310;Note=glutamate:glyoxylate aminotransferase;curator_summary=Identified by cloning the gene that corresponded to a purified protein having glyoxylate aminotransferase activity. Localized to the peroxisome and thought to be involved in photorespiration/ metabolic salvage pathway.;symbol=GGT1;Alias=AOAT1,ALANINE-2-OXOGLUTARATE AMINOTRANSFERASE 1,GGAT1,GLUTAMATE:GLYOXYLATE …	8268403	8271933	8268807	8271329
AT1G25275.1	-0.85174	12.2682	0.218613	-0.633127	ID=AT1G25275;Name=AT1G25275;Note=thionin-like protein;computational_description=unknown protein%3B FUNCTIONS IN: molecular_function unknown%3B INVOLVED IN: response to karrikin%3B LOCATED IN: endomembrane system%3B EXPRESSED IN: 23 plant structures%3B EXPRESSED DURING: 13 growth stages%3B Has 18 Blast hits to 18 proteins in 4 species: Archae - 0%3B Bacteria - 0%3B Metazoa - 0%3B Fungi - 0%3B Plan…	8860526	8861522	8860718	8861156
AT1G25275.2	-0.803496	11.4527	0.184465	-0.619031	ID=AT1G25275;Name=AT1G25275;Note=thionin-like protein;computational_description=unknown protein%3B FUNCTIONS IN: molecular_function unknown%3B INVOLVED IN: response to karrikin%3B LOCATED IN: endomembrane system%3B EXPRESSED IN: 23 plant structures%3B EXPRESSED DURING: 13 growth stages%3B Has 18 Blast hits to 18 proteins in 4 species: Archae - 0%3B Bacteria - 0%3B Metazoa - 0%3B Fungi - 0%3B Plan…	8860674	8861343	8860718	8861156
AT1G25275.3	-0.828944	10.9851	0.213217	-0.615726	ID=AT1G25275;Name=AT1G25275;Note=thionin-like protein;computational_description=unknown protein%3B FUNCTIONS IN: molecular_function unknown%3B INVOLVED IN: response to karrikin%3B LOCATED IN: endomembrane system%3B EXPRESSED IN: 23 plant structures%3B EXPRESSED DURING: 13 growth stages%3B Has 18 Blast hits to 18 proteins in 4 species: Archae - 0%3B Bacteria - 0%3B Metazoa - 0%3B Fungi - 0%3B Plan…	8860671	8861362	8860718	8861156
AT1G26150.1	0.901168	11.3819	0.421778	1.32295	ID=AT1G26150;Name=AT1G26150;Note=proline-rich extensin-like receptor kinase 10;curator_summary=Encodes a member of the proline-rich extensin-like receptor kinase (PERK) family. This family consists of 15 predicted receptor kinases (PMID: 15653807).;symbol=PERK10;Alias=AtPERK10,proline-rich extensin-like receptor kinase 10;full_name=proline-rich extensin-like receptor kinase 10;computational_descr…	9039627	9043855	9039789	9042873
AT1G26150.2	0.973302	10.9913	0.361136	1.33444	ID=AT1G26150;Name=AT1G26150;Note=proline-rich extensin-like receptor kinase 10;curator_summary=Encodes a member of the proline-rich extensin-like receptor kinase (PERK) family. This family consists of 15 predicted receptor kinases (PMID: 15653807).;symbol=PERK10;Alias=AtPERK10,proline-rich extensin-like receptor kinase 10;full_name=proline-rich extensin-like receptor kinase 10;computational_descr…	9040241	9043288	9040280	9042873
AT1G26820.1	-1.0935	8.60037	0.186237	-0.907267	ID=AT1G26820;Name=AT1G26820;Note=ribonuclease 3;curator_summary=Encodes ribonuclease RNS3.;symbol=RNS3;full_name=ribonuclease 3;computational_description=ribonuclease 3 (RNS3)%3B FUNCTIONS IN: ribonuclease T2 activity%2C endoribonuclease activity%2C RNA binding%3B INVOLVED IN: aging%3B LOCATED IN: endomembrane system%3B EXPRESSED IN: 21 plant structures%3B EXPRESSED DURING: 12 growth stages%3B CO…	9292445	9293862	9292759	9293722
AT1G27020.1	-0.990772	12.1349	0.365266	-0.625507	ID=AT1G27020;Name=AT1G27020;Note=plant/protein;computational_description=unknown protein%3B BEST Arabidopsis thaliana protein match is: unknown protein (TAIR:AT1G27030.1)%3B Has 514 Blast hits to 514 proteins in 175 species: Archae - 0%3B Bacteria - 311%3B Metazoa - 0%3B Fungi - 0%3B Plants - 65%3B Viruses - 0%3B Other Eukaryotes - 138 (source: NCBI BLink).;Dbxref=PMID:12481097,PMID:15181204,PMID…	9378403	9380790	9378634	9380419
AT1G27330.1	-0.992398	10.5931	0.512962	-0.479436	ID=AT1G27330;Name=AT1G27330;Note=Ribosome associated membrane protein RAMP4;computational_description=Ribosome associated membrane protein RAMP4%3B CONTAINS InterPro DOMAIN/s: Ribosome associated membrane RAMP4 (InterPro:IPR010580)%3B BEST Arabidopsis thaliana protein match is: Ribosome associated membrane protein RAMP4 (TAIR:AT1G27350.1)%3B Has 348 Blast hits to 348 proteins in 106 species: Arch…	9492848	9494382	9493063	9493898
AT1G27350.1	-0.899709	10.838	0.284592	-0.615117	ID=AT1G27350;Name=AT1G27350;Note=Ribosome associated membrane protein RAMP4;computational_description=Ribosome associated membrane protein RAMP4%3B CONTAINS InterPro DOMAIN/s: Ribosome associated membrane RAMP4 (InterPro:IPR010580)%3B BEST Arabidopsis thaliana protein match is: Ribosome associated membrane protein RAMP4 (TAIR:AT1G27330.1)%3B Has 348 Blast hits to 348 proteins in 106 species: Arch…	9497999	9499639	9498318	9499303
AT1G27650.1	1.00984	11.8667	-0.839865	0.169975	ID=AT1G27650;Name=AT1G27650;Note=U2 snRNP auxiliary factor small subunit;curator_summary=U2 auxiliary factor small subunit. The atU2AF35a protein and its homolog%2C atU2AF35b%2C contain most of the conserved domains of hsU2AF35%2C including the psiRRM%2C one RS domain%2C two zinc fingers%2C and the two regions for interacting with U2AF large subunit. Both proteins lack the stretch of glycines pre…	9614550	9616574	9615151	9616042
AT1G28080.1	-4.58312	6.20295	-0.980478	-5.5636	ID=AT1G28080;Name=AT1G28080;Note=RING finger protein;computational_description=RING finger protein%3B BEST Arabidopsis thaliana protein match is: RING finger protein (TAIR:AT5G13250.1)%3B Has 133 Blast hits to 133 proteins in 13 species: Archae - 0%3B Bacteria - 0%3B Metazoa - 0%3B Fungi - 0%3B Plants - 133%3B Viruses - 0%3B Other Eukaryotes - 0 (source: NCBI BLink).;Dbxref=PMID:15805490,locus:20…	9789743	9791546	9789898	9790918
AT1G28080.2	-4.58312	6.20295	-0.980478	-5.5636	ID=AT1G28080;Name=AT1G28080;Note=RING finger protein;computational_description=RING finger protein%3B BEST Arabidopsis thaliana protein match is: RING finger protein (TAIR:AT5G13250.1)%3B Has 133 Blast hits to 133 proteins in 13 species: Archae - 0%3B Bacteria - 0%3B Metazoa - 0%3B Fungi - 0%3B Plants - 133%3B Viruses - 0%3B Other Eukaryotes - 0 (source: NCBI BLink).;Dbxref=PMID:15805490,locus:20…	9789690	9791546	9789898	9791498
AT1G28100.5	1.96035	9.56019	0.028543	1.98889	ID=AT1G28100;Name=AT1G28100;Note=hypothetical protein;computational_description=unknown protein%3B Has 64 Blast hits to 64 proteins in 27 species: Archae - 0%3B Bacteria - 14%3B Metazoa - 0%3B Fungi - 6%3B Plants - 42%3B Viruses - 0%3B Other Eukaryotes - 2 (source: NCBI BLink).;Dbxref=PMID:17061125,PMID:18315867,PMID:18650403,locus:2010539;locus_type=protein_coding	9801081	9804092	9803663	9803980
AT1G28610.1	1.45952	8.22655	1.70198	3.1615	ID=AT1G28610;Name=AT1G28610;Note=GDSL-like Lipase/Acylhydrolase superfamily protein;computational_description=GDSL-like Lipase/Acylhydrolase superfamily protein%3B FUNCTIONS IN: lipase activity%2C carboxylesterase activity%3B LOCATED IN: endomembrane system%3B EXPRESSED IN: 22 plant structures%3B EXPRESSED DURING: 13 growth stages%3B BEST Arabidopsis thaliana protein match is: GDSL-like Lipase/Ac…	10053442	10055881	10054476	10055665
AT1G29200.1	-4.61781	7.30445	-0.353179	-4.97099	ID=AT1G29200;Name=AT1G29200;Note=O-fucosyltransferase family protein;computational_description=O-fucosyltransferase family protein%3B CONTAINS InterPro DOMAIN/s: GDP-fucose protein O-fucosyltransferase (InterPro:IPR019378)%3B BEST Arabidopsis thaliana protein match is: O-fucosyltransferase family protein (TAIR:AT1G62330.1)%3B Has 819 Blast hits to 814 proteins in 28 species: Archae - 0%3B Bacteri…	10207926	10210622	10208002	10208366
AT1G29200.3	-4.9201	7.1915	-0.273013	-5.19311	ID=AT1G29200;Name=AT1G29200;Note=O-fucosyltransferase family protein;computational_description=O-fucosyltransferase family protein%3B CONTAINS InterPro DOMAIN/s: GDP-fucose protein O-fucosyltransferase (InterPro:IPR019378)%3B BEST Arabidopsis thaliana protein match is: O-fucosyltransferase family protein (TAIR:AT1G62330.1)%3B Has 819 Blast hits to 814 proteins in 28 species: Archae - 0%3B Bacteri…	10207911	10210622	10208002	10208690
AT1G29450.1	-1.46542	7.8158	-0.312825	-1.77825	ID=AT1G29450;Name=AT1G29450;Note=SAUR-like auxin-responsive protein family;Alias=SAUR64,SMALL AUXIN UPREGULATED RNA 64;computational_description=SAUR-like auxin-responsive protein family %3B CONTAINS InterPro DOMAIN/s: Auxin responsive SAUR protein (InterPro:IPR003676)%3B BEST Arabidopsis thaliana protein match is: SAUR-like auxin-responsive protein family (TAIR:AT1G29500.1)%3B Has 675 Blast hits…	10305552	10306595	10305980	10306406
AT1G30230.1	0.654883	14.0405	-0.0185044	0.636378	ID=AT1G30230;Name=AT1G30230;Note=translation elongation factor EF1B/ribosomal protein S6 family protein;curator_summary=Encodes a guanine nucleotide exchange factor that plays an important role in translation elongation. It is localized in the plasma membrane and cytosol. Mutants display ectopic lignin deposition as well as cell expansion defects;symbol=eEF-1Bb1;Alias=EF1Bb,elongation factor 1B b…	10638877	10640941	10639285	10640515
AT1G30230.2	0.647558	14.0136	-0.0199558	0.627602	ID=AT1G30230;Name=AT1G30230;Note=translation elongation factor EF1B/ribosomal protein S6 family protein;curator_summary=Encodes a guanine nucleotide exchange factor that plays an important role in translation elongation. It is localized in the plasma membrane and cytosol. Mutants display ectopic lignin deposition as well as cell expansion defects;symbol=eEF-1Bb1;Alias=EF1Bb,elongation factor 1B b…	10638913	10640782	10639285	10640601
AT1G30520.1	1.54849	10.2444	0.452782	2.00128	ID=AT1G30520;Name=AT1G30520;Note=acyl-activating enzyme 14;curator_summary=Encodes a chloroplast O-succinylbenzoyl-CoA ligase. Involved in phylloquinone biosynthesis. Knock mutant is seedling lethal.;symbol=AAE14;full_name=acyl-activating enzyme 14;computational_description=acyl-activating enzyme 14 (AAE14)%3B CONTAINS InterPro DOMAIN/s: AMP-binding%2C conserved site (InterPro:IPR020845)%2C AMP-d…	10810396	10813700	10811038	10813546
AT1G30520.3	1.49296	10.1281	0.543727	2.03669	ID=AT1G30520;Name=AT1G30520;Note=acyl-activating enzyme 14;curator_summary=Encodes a chloroplast O-succinylbenzoyl-CoA ligase. Involved in phylloquinone biosynthesis. Knock mutant is seedling lethal.;symbol=AAE14;full_name=acyl-activating enzyme 14;computational_description=acyl-activating enzyme 14 (AAE14)%3B CONTAINS InterPro DOMAIN/s: AMP-binding%2C conserved site (InterPro:IPR020845)%2C AMP-d…	10810876	10813779	10811038	10813135
AT1G30970.3	0.843925	11.0322	-0.473659	0.370265	ID=AT1G30970;Name=AT1G30970;Note=zinc finger (C2H2 type) family protein;curator_summary=Encodes SUF4 (SUPPRESSOR of FRI 4)%2C a putative zinc-finger-containing transcription factor that is required for delayed flowering in winter-annual Arabidopsis. suf4 mutations strongly suppress the late-flowering phenotype of FRI (FRIGIDA) mutants. suf4 mutants also show reduced H3K4 trimethylation at FLC (FL…	11040274	11043773	11041059	11043593
AT1G31150.2	-2.53099	9.92113	-0.0976729	-2.62866	ID=AT1G31150;Name=AT1G31150;Note=K-box region protein (DUF1985);computational_description=FUNCTIONS IN: sequence-specific DNA binding transcription factor activity%3B INVOLVED IN: regulation of transcription%2C DNA-dependent%3B LOCATED IN: nucleus%3B EXPRESSED IN: 19 plant structures%3B EXPRESSED DURING: 6 growth stages%3B CONTAINS InterPro DOMAIN/s: Domain of unknown function DUF1985 (InterPro:I…	11119864	11122667	11122251	11122411
AT1G31910.1	0.782474	13.4002	0.0412515	0.823726	ID=AT1G31910;Name=AT1G31910;Note=GHMP kinase family protein;computational_description=GHMP kinase family protein%3B FUNCTIONS IN: kinase activity%2C ATP binding%3B INVOLVED IN: phosphorylation%3B EXPRESSED IN: 24 plant structures%3B EXPRESSED DURING: 15 growth stages%3B CONTAINS InterPro DOMAIN/s: Phosphomevalonate kinase%2C eukaryotic (InterPro:IPR005916)%2C Phosphomevalonate kinase%2C ERG8 (Int…	11456801	11463896	11459049	11461649
AT1G31910.2	0.874083	13.2384	0.0559569	0.93004	ID=AT1G31910;Name=AT1G31910;Note=GHMP kinase family protein;computational_description=GHMP kinase family protein%3B FUNCTIONS IN: kinase activity%2C ATP binding%3B INVOLVED IN: phosphorylation%3B EXPRESSED IN: 24 plant structures%3B EXPRESSED DURING: 15 growth stages%3B CONTAINS InterPro DOMAIN/s: Phosphomevalonate kinase%2C eukaryotic (InterPro:IPR005916)%2C Phosphomevalonate kinase%2C ERG8 (Int…	11457126	11461825	11459050	11461385
AT1G31920.1	1.2243	9.66965	0.00423399	1.22853	ID=AT1G31920;Name=AT1G31920;Note=Tetratricopeptide repeat (TPR)-like superfamily protein;computational_description=Tetratricopeptide repeat (TPR)-like superfamily protein%3B CONTAINS InterPro DOMAIN/s: Pentatricopeptide repeat (InterPro:IPR002885)%3B BEST Arabidopsis thaliana protein match is: Tetratricopeptide repeat (TPR)-like superfamily protein (TAIR:AT5G66520.1)%3B Has 36071 Blast hits to 13…	11461854	11463857	11461863	11463684
AT1G31970.1	0.753088	11.6683	0.186654	0.939742	ID=AT1G31970;Name=AT1G31970;Note=DEA(D/H)-box RNA helicase family protein;symbol=STRS1;Alias=RH5;full_name=STRESS RESPONSE SUPPRESSOR 1;computational_description=STRESS RESPONSE SUPPRESSOR 1 (STRS1)%3B FUNCTIONS IN: helicase activity%2C nucleic acid binding%2C ATP-dependent helicase activity%2C ATP binding%3B EXPRESSED IN: 24 plant structures%3B EXPRESSED DURING: 13 growth stages%3B CONTAINS Inte…	11479762	11482890	11479920	11482707
AT1G32460.1	-0.81939	11.1375	-0.39327	-1.21266	ID=AT1G32460;Name=AT1G32460;Note=hypothetical protein;computational_description=unknown protein%3B Has 19 Blast hits to 19 proteins in 8 species: Archae - 0%3B Bacteria - 0%3B Metazoa - 0%3B Fungi - 0%3B Plants - 19%3B Viruses - 0%3B Other Eukaryotes - 0 (source: NCBI BLink).;Dbxref=PMID:18650403,PMID:18775970,locus:2033787;locus_type=protein_coding	11738117	11739326	11738858	11739137
AT1G33050.1	1.41276	12.2683	-0.804828	0.607935	ID=AT1G33050;Name=AT1G33050;Note=hypothetical protein;computational_description=unknown protein%3B FUNCTIONS IN: molecular_function unknown%3B INVOLVED IN: biological_process unknown%3B LOCATED IN: cellular_component unknown%3B EXPRESSED IN: 25 plant structures%3B EXPRESSED DURING: 15 growth stages%3B BEST Arabidopsis thaliana protein match is: unknown protein (TAIR:AT4G10470.1)%3B Has 531 Blast …	11967782	11971072	11968360	11970890
AT1G33050.2	1.45169	12.0956	-0.855223	0.596467	ID=AT1G33050;Name=AT1G33050;Note=hypothetical protein;computational_description=unknown protein%3B FUNCTIONS IN: molecular_function unknown%3B INVOLVED IN: biological_process unknown%3B LOCATED IN: cellular_component unknown%3B EXPRESSED IN: 25 plant structures%3B EXPRESSED DURING: 15 growth stages%3B BEST Arabidopsis thaliana protein match is: unknown protein (TAIR:AT4G10470.1)%3B Has 531 Blast …	11967861	11971532	11968360	11970890
AT1G33050.3	1.46283	12.0727	-0.873072	0.589761	ID=AT1G33050;Name=AT1G33050;Note=hypothetical protein;computational_description=unknown protein%3B FUNCTIONS IN: molecular_function unknown%3B INVOLVED IN: biological_process unknown%3B LOCATED IN: cellular_component unknown%3B EXPRESSED IN: 25 plant structures%3B EXPRESSED DURING: 15 growth stages%3B BEST Arabidopsis thaliana protein match is: unknown protein (TAIR:AT4G10470.1)%3B Has 531 Blast …	11967859	11971532	11968519	11970890
AT1G33050.6	1.44671	12.2228	-0.844559	0.602149	ID=AT1G33050;Name=AT1G33050;Note=hypothetical protein;computational_description=unknown protein%3B FUNCTIONS IN: molecular_function unknown%3B INVOLVED IN: biological_process unknown%3B LOCATED IN: cellular_component unknown%3B EXPRESSED IN: 25 plant structures%3B EXPRESSED DURING: 15 growth stages%3B BEST Arabidopsis thaliana protein match is: unknown protein (TAIR:AT4G10470.1)%3B Has 531 Blast …	11967826	11971076	11968519	11970890
AT1G33110.1	1.47919	10.5796	0.608289	2.08748	ID=AT1G33110;Name=AT1G33110;Note=MATE efflux family protein;computational_description=MATE efflux family protein%3B FUNCTIONS IN: antiporter activity%2C drug transmembrane transporter activity%2C transporter activity%3B INVOLVED IN: drug transmembrane transport%2C transmembrane transport%3B LOCATED IN: membrane%3B EXPRESSED IN: 22 plant structures%3B EXPRESSED DURING: 13 growth stages%3B CONTAINS…	12004853	12008852	12005083	12008618
AT1G33110.2_1	1.14005	10.5244	0.638156	1.77821	ID=AT1G33110;Name=AT1G33110;Note=MATE efflux family protein;computational_description=MATE efflux family protein%3B FUNCTIONS IN: antiporter activity%2C drug transmembrane transporter activity%2C transporter activity%3B INVOLVED IN: drug transmembrane transport%2C transmembrane transport%3B LOCATED IN: membrane%3B EXPRESSED IN: 22 plant structures%3B EXPRESSED DURING: 13 growth stages%3B CONTAINS…	12004926	12008818	12008097	12008617
AT1G33110.2_2	1.52558	10.5244	0.638191	2.16377	ID=AT1G33110;Name=AT1G33110;Note=MATE efflux family protein;computational_description=MATE efflux family protein%3B FUNCTIONS IN: antiporter activity%2C drug transmembrane transporter activity%2C transporter activity%3B INVOLVED IN: drug transmembrane transport%2C transmembrane transport%3B LOCATED IN: membrane%3B EXPRESSED IN: 22 plant structures%3B EXPRESSED DURING: 13 growth stages%3B CONTAINS…	12004926	12008818	12005084	12008039
AT1G33240.2	0.684071	12.7068	-0.446119	0.237952	ID=AT1G33240;Name=AT1G33240;Note=GT-2-like 1;curator_summary=Encodes a plant transcriptional activator that contains two separate%2C but similar%2C trihelix DNA-binding domains%2C similar to GT-2. Gene is expressed in all aerial parts of the plant%2C with higher level of expression in siliques. At-GTL2 was thought to be a duplicated copy of this gene but is likely to be a cloning artefact%2C the …	12051360	12053935	12051858	12053833
AT1G33250.1	1.30148	11.3155	-0.820547	0.480928	ID=AT1G33250;Name=AT1G33250;Note=beta-1%2C3-n-acetylglucosaminyltransferase radical fringe protein%2C putative (DUF604);computational_description=Protein of unknown function (DUF604)%3B FUNCTIONS IN: transferase activity%2C transferring glycosyl groups%3B LOCATED IN: chloroplast%3B EXPRESSED IN: 24 plant structures%3B EXPRESSED DURING: 15 growth stages%3B CONTAINS InterPro DOMAIN/s: Protein of un…	12057197	12059792	12057523	12059324
AT1G33960.1	6.76286	6.93296	-0.0320383	6.73082	ID=AT1G33960;Name=AT1G33960;Note=P-loop containing nucleoside triphosphate hydrolases superfamily protein;curator_summary=Identified as a gene that is induced by avirulence gene avrRpt2 and RPS2 after infection with Pseudomonas syringae pv maculicola strain ES4326 carrying avrRpt2;symbol=AIG1;full_name=AVRRPT2-INDUCED GENE 1;computational_description=AVRRPT2-INDUCED GENE 1 (AIG1)%3B FUNCTIONS IN:…	12346231	12348513	12346554	12348184
AT1G33960.2	6.86716	6.97765	-0.0767281	6.79043	ID=AT1G33960;Name=AT1G33960;Note=P-loop containing nucleoside triphosphate hydrolases superfamily protein;curator_summary=Identified as a gene that is induced by avirulence gene avrRpt2 and RPS2 after infection with Pseudomonas syringae pv maculicola strain ES4326 carrying avrRpt2;symbol=AIG1;full_name=AVRRPT2-INDUCED GENE 1;computational_description=AVRRPT2-INDUCED GENE 1 (AIG1)%3B FUNCTIONS IN:…	12346137	12348733	12346221	12348184
AT1G34360.1	0.977016	9.69725	-0.0945531	0.882463	ID=AT1G34360;Name=AT1G34360;Note=translation initiation factor 3 (IF-3) family protein;Alias=AtIF3-1,Initiation factor 3-1,AtINFC-1;computational_description=translation initiation factor 3 (IF-3) family protein%3B FUNCTIONS IN: translation initiation factor activity%3B INVOLVED IN: translational initiation%3B LOCATED IN: cellular_component unknown%3B CONTAINS InterPro DOMAIN/s: Translation initi…	12542795	12546244	12542985	12546025
AT1G34360.2	1.21459	9.69663	-0.122162	1.09243	ID=AT1G34360;Name=AT1G34360;Note=translation initiation factor 3 (IF-3) family protein;Alias=AtIF3-1,Initiation factor 3-1,AtINFC-1;computational_description=translation initiation factor 3 (IF-3) family protein%3B FUNCTIONS IN: translation initiation factor activity%3B INVOLVED IN: translational initiation%3B LOCATED IN: cellular_component unknown%3B CONTAINS InterPro DOMAIN/s: Translation initi…	12542796	12546244	12543589	12546024
AT1G38065.1	-0.863095	10.6082	0.584318	-0.278777	ID=AT1G38065;Name=AT1G38065;Note=O-fucosyltransferase family protein;computational_description=O-fucosyltransferase family protein%3B CONTAINS InterPro DOMAIN/s: GDP-fucose protein O-fucosyltransferase (InterPro:IPR019378)%3B BEST Arabidopsis thaliana protein match is: O-fucosyltransferase family protein (TAIR:AT1G38131.1)%3B Has 831 Blast hits to 822 proteins in 29 species: Archae - 0%3B Bacteri…	14289577	14292060	14289905	14292060
AT1G38065.2	-0.866496	10.6383	0.598492	-0.268004	ID=AT1G38065;Name=AT1G38065;Note=O-fucosyltransferase family protein;computational_description=O-fucosyltransferase family protein%3B CONTAINS InterPro DOMAIN/s: GDP-fucose protein O-fucosyltransferase (InterPro:IPR019378)%3B BEST Arabidopsis thaliana protein match is: O-fucosyltransferase family protein (TAIR:AT1G38131.1)%3B Has 831 Blast hits to 822 proteins in 29 species: Archae - 0%3B Bacteri…	14289532	14292098	14289905	14292060
AT1G38131.1	-0.946893	10.0784	0.493897	-0.452996	ID=AT1G38131;Name=AT1G38131;Note=O-fucosyltransferase family protein;computational_description=O-fucosyltransferase family protein%3B FUNCTIONS IN: molecular_function unknown%3B INVOLVED IN: biological_process unknown%3B LOCATED IN: chloroplast%3B CONTAINS InterPro DOMAIN/s: GDP-fucose protein O-fucosyltransferase (InterPro:IPR019378)%3B BEST Arabidopsis thaliana protein match is: O-fucosyltransf…	14292995	14296253	14293391	14296020
AT1G42550.1	0.760601	12.1411	-0.256086	0.504515	ID=AT1G42550;Name=AT1G42550;Note=plastid movement impaired1;curator_summary=Encodes a plant-specific protein of unknown function that appears to be conserved among angiosperms.;symbol=PMI1;full_name=PLASTID MOVEMENT IMPAIRED1;computational_description=PLASTID MOVEMENT IMPAIRED1 (PMI1)%3B FUNCTIONS IN: molecular_function unknown%3B INVOLVED IN: chloroplast relocation%3B LOCATED IN: plasma membrane…	15976804	15979952	15977130	15979734
AT1G44100.1	-1.0043	10.2539	1.47641	0.472109	ID=AT1G44100;Name=AT1G44100;Note=amino acid permease 5;curator_summary=amino acid permease 5;symbol=AAP5;full_name=amino acid permease 5;computational_description=amino acid permease 5 (AAP5)%3B CONTAINS InterPro DOMAIN/s: Amino acid transporter%2C transmembrane (InterPro:IPR013057)%3B BEST Arabidopsis thaliana protein match is: amino acid permease 3 (TAIR:AT1G77380.1)%3B Has 2256 Blast hits to 2…	16764391	16767685	16764650	16767223
AT1G44446.4	0.641094	12.6331	0.79553	1.43662	ID=AT1G44446;Name=AT1G44446;Note=Pheophorbide a oxygenase family protein with Rieske 2Fe-2S domain-containing protein;curator_summary=Encodes chlorophyllide %3Ci%3Ea%3C/i%3E oxygenase which converts chlorophyllide %3Ci%3Ea%3C/i%3E to chlorophyllide %3Ci%3Eb%3C/i%3E by catalyzing two successive hydroxylations at the 7-methyl group of chlorophyllide %3Ci%3Ea%3C/i%3E . Mutants are deficient in pigme…	16848365	16851010	16848663	16850718
AT1G45230.1	0.908265	10.6558	0.303871	1.21214	ID=AT1G45230;Name=AT1G45230;Note=DCL protein (DUF3223);computational_description=Protein of unknown function (DUF3223)%3B FUNCTIONS IN: molecular_function unknown%3B INVOLVED IN: biological_process unknown%3B LOCATED IN: chloroplast%3B EXPRESSED IN: 22 plant structures%3B EXPRESSED DURING: 13 growth stages%3B CONTAINS InterPro DOMAIN/s: Protein of unknown function DUF3223 (InterPro:IPR021602)%3B …	17169435	17171472	17169873	17171381
AT1G45230.2	0.977625	10.537	0.268035	1.24566	ID=AT1G45230;Name=AT1G45230;Note=DCL protein (DUF3223);computational_description=Protein of unknown function (DUF3223)%3B FUNCTIONS IN: molecular_function unknown%3B INVOLVED IN: biological_process unknown%3B LOCATED IN: chloroplast%3B EXPRESSED IN: 22 plant structures%3B EXPRESSED DURING: 13 growth stages%3B CONTAINS InterPro DOMAIN/s: Protein of unknown function DUF3223 (InterPro:IPR021602)%3B …	17169538	17171461	17169873	17171381
AT1G45688.1	-0.773924	11.9446	0.443952	-0.329972	ID=AT1G45688;Name=AT1G45688;Note=transmembrane protein;computational_description=unknown protein%3B FUNCTIONS IN: molecular_function unknown%3B INVOLVED IN: biological_process unknown%3B LOCATED IN: plasma membrane%3B EXPRESSED IN: 22 plant structures%3B EXPRESSED DURING: 13 growth stages%3B BEST Arabidopsis thaliana protein match is: unknown protein (TAIR:AT5G42860.1)%3B Has 258 Blast hits to 24…	17191361	17193314	17191501	17192870
AT1G45688.2_1	-0.822476	11.8676	0.447281	-0.375195	ID=AT1G45688;Name=AT1G45688;Note=transmembrane protein;computational_description=unknown protein%3B FUNCTIONS IN: molecular_function unknown%3B INVOLVED IN: biological_process unknown%3B LOCATED IN: plasma membrane%3B EXPRESSED IN: 22 plant structures%3B EXPRESSED DURING: 13 growth stages%3B BEST Arabidopsis thaliana protein match is: unknown protein (TAIR:AT5G42860.1)%3B Has 258 Blast hits to 24…	17191403	17193158	17192511	17192869
AT1G45688.2_2	-0.766366	11.8676	0.447274	-0.319091	ID=AT1G45688;Name=AT1G45688;Note=transmembrane protein;computational_description=unknown protein%3B FUNCTIONS IN: molecular_function unknown%3B INVOLVED IN: biological_process unknown%3B LOCATED IN: plasma membrane%3B EXPRESSED IN: 22 plant structures%3B EXPRESSED DURING: 13 growth stages%3B BEST Arabidopsis thaliana protein match is: unknown protein (TAIR:AT5G42860.1)%3B Has 258 Blast hits to 24…	17191403	17193158	17191502	17192463
AT1G47270.1	1.32961	9.56337	-0.477348	0.85226	ID=AT1G47270;Name=AT1G47270;Note=tubby like protein 6;curator_summary=Member of TLP family;symbol=TLP6;Alias=AtTLP6,tubby like protein 6;full_name=tubby like protein 6;computational_description=tubby like protein 6 (TLP6)%3B CONTAINS InterPro DOMAIN/s: F-box domain%2C cyclin-like (InterPro:IPR001810)%2C F-box domain%2C Skp2-like (InterPro:IPR022364)%2C Tubby%2C C-terminal%2C conserved site (Inter…	17326555	17328728	17326827	17328564
AT1G47270.2	1.37077	9.65829	-0.518542	0.852228	ID=AT1G47270;Name=AT1G47270;Note=tubby like protein 6;curator_summary=Member of TLP family;symbol=TLP6;Alias=AtTLP6,tubby like protein 6;full_name=tubby like protein 6;computational_description=tubby like protein 6 (TLP6)%3B CONTAINS InterPro DOMAIN/s: F-box domain%2C cyclin-like (InterPro:IPR001810)%2C F-box domain%2C Skp2-like (InterPro:IPR022364)%2C Tubby%2C C-terminal%2C conserved site (Inter…	17326529	17328772	17326827	17328564
AT1G47270.3	1.32997	9.39941	-0.463814	0.866157	ID=AT1G47270;Name=AT1G47270;Note=tubby like protein 6;curator_summary=Member of TLP family;symbol=TLP6;Alias=AtTLP6,tubby like protein 6;full_name=tubby like protein 6;computational_description=tubby like protein 6 (TLP6)%3B CONTAINS InterPro DOMAIN/s: F-box domain%2C cyclin-like (InterPro:IPR001810)%2C F-box domain%2C Skp2-like (InterPro:IPR022364)%2C Tubby%2C C-terminal%2C conserved site (Inter…	17326964	17328671	17327167	17328564
AT1G47580.1	1.21849	9.21729	-0.376241	0.842252	ID=AT1G47580;Name=AT1G47580;Note=Pentatricopeptide repeat (PPR) superfamily protein;symbol=DYW1;full_name=DYW domain protein 1;computational_description=Pentatricopeptide repeat (PPR) superfamily protein%3B BEST Arabidopsis thaliana protein match is: Tetratricopeptide repeat (TPR)-like superfamily protein (TAIR:AT2G15690.1)%3B Has 7703 Blast hits to 7698 proteins in 1705 species: Archae - 17%3B B…	17485575	17486463	17485667	17486387
AT1G48260.2	3.55416	7.10959	0.515992	4.07015	ID=AT1G48260;Name=AT1G48260;Note=CBL-interacting protein kinase 17;curator_summary=Encodes a member of the SNF1-related kinase (SnRK) gene family (SnRK3.21)%2C which has also been reported as a member of the CBL-interacting protein kinases (CIPK17).;symbol=CIPK17;Alias=SnRK3.21,SNF1-RELATED PROTEIN KINASE 3.21;full_name=CBL-interacting protein kinase 17;computational_description=CBL-interacting p…	17813885	17817406	17814225	17815807
AT1G48300.1	0.687466	13.1653	-0.312413	0.375053	ID=AT1G48300;Name=AT1G48300;Note=diacylglycerol acyltransferase;symbol=DGAT3;full_name=diacylglycerol acyltransferase 3;computational_description=unknown protein%3B FUNCTIONS IN: molecular_function unknown%3B INVOLVED IN: biological_process unknown%3B LOCATED IN: endomembrane system%3B EXPRESSED IN: 24 plant structures%3B EXPRESSED DURING: 15 growth stages%3B Has 96 Blast hits to 87 proteins in 3…	17847041	17848338	17847165	17848338
AT1G48550.1	1.38788	9.54793	-0.662018	0.725858	ID=AT1G48550;Name=AT1G48550;Note=Vacuolar protein sorting-associated protein 26;computational_description=Vacuolar protein sorting-associated protein 26%3B FUNCTIONS IN: molecular_function unknown%3B INVOLVED IN: intracellular protein transport%2C vacuolar transport%2C retrograde transport%2C endosome to Golgi%3B LOCATED IN: retromer complex%3B EXPRESSED IN: 22 plant structures%3B EXPRESSED DURIN…	17950578	17952743	17950791	17952645
AT1G48550.2	1.3042	9.44293	-0.590438	0.713761	ID=AT1G48550;Name=AT1G48550;Note=Vacuolar protein sorting-associated protein 26;computational_description=Vacuolar protein sorting-associated protein 26%3B FUNCTIONS IN: molecular_function unknown%3B INVOLVED IN: intracellular protein transport%2C vacuolar transport%2C retrograde transport%2C endosome to Golgi%3B LOCATED IN: retromer complex%3B EXPRESSED IN: 22 plant structures%3B EXPRESSED DURIN…	17950568	17952694	17950791	17952645
AT1G48650.1	0.786026	12.3177	0.147408	0.933434	ID=AT1G48650;Name=AT1G48650;Note=DEA(D/H)-box RNA helicase family protein;computational_description=DEA(D/H)-box RNA helicase family protein%3B FUNCTIONS IN: in 6 functions%3B LOCATED IN: intracellular%3B EXPRESSED IN: 23 plant structures%3B EXPRESSED DURING: 13 growth stages%3B CONTAINS InterPro DOMAIN/s: Helicase-associated domain (InterPro:IPR007502)%2C DNA/RNA helicase%2C DEAD/DEAH box type%2…	17989130	17995339	17989669	17995169
AT1G48650.2	0.796608	12.187	0.135842	0.93245	ID=AT1G48650;Name=AT1G48650;Note=DEA(D/H)-box RNA helicase family protein;computational_description=DEA(D/H)-box RNA helicase family protein%3B FUNCTIONS IN: in 6 functions%3B LOCATED IN: intracellular%3B EXPRESSED IN: 23 plant structures%3B EXPRESSED DURING: 13 growth stages%3B CONTAINS InterPro DOMAIN/s: Helicase-associated domain (InterPro:IPR007502)%2C DNA/RNA helicase%2C DEAD/DEAH box type%2…	17989397	17995326	17989516	17995169
AT1G49220.1	-3.49336	2.24109	3.13529	-0.358066	ID=AT1G49220;Name=AT1G49220;Note=RING/U-box superfamily protein;computational_description=RING/U-box superfamily protein%3B FUNCTIONS IN: zinc ion binding%3B CONTAINS InterPro DOMAIN/s: Zinc finger%2C RING-type (InterPro:IPR001841)%2C Zinc finger%2C C3HC4 RING-type (InterPro:IPR018957)%3B BEST Arabidopsis thaliana protein match is: RING/U-box superfamily protein (TAIR:AT1G49200.1)%3B Has 8983 Bla…	18205933	18206701	18205945	18206701
AT1G49240.1	1.03354	14.1032	-1.03975	-0.00620949	ID=AT1G49240;Name=AT1G49240;Note=actin 8;curator_summary=Member of a subclass of actins composed of ACT2 and ACT8. Its mRNA is strongly expressed in strongly expressed in leaves%2C roots%2C stems%2C flowers%2C pollen%2C and siliques. However%2C protein expression%2C assayed by a ACT8:GUS fusion reporter%2C is very low in pollen.;symbol=ACT8;Alias=FIZ1,FRIZZY AND KINKED SHOOTS;full_name=actin 8;co…	18215799	18218339	18216538	18217947
AT1G50590.2	-4.82694	5.94857	0.407516	-4.41942	ID=AT1G50590;Name=AT1G50590;Note=RmlC-like cupins superfamily protein;computational_description=RmlC-like cupins superfamily protein%3B CONTAINS InterPro DOMAIN/s: Pirin%2C C-terminal (InterPro:IPR008778)%2C Pirin (InterPro:IPR012093)%2C Cupin%2C RmlC-type (InterPro:IPR011051)%2C Pirin%2C N-terminal (InterPro:IPR003829)%3B BEST Arabidopsis thaliana protein match is: RmlC-like cupins superfamily p…	18732377	18734199	18733580	18734052
AT1G51060.1	-0.71467	11.7249	0.716199	0.00152853	ID=AT1G51060;Name=AT1G51060;Note=histone H2A 10;curator_summary=Encodes HTA10%2C a histone H2A protein.;symbol=HTA10;full_name=histone H2A 10;computational_description=histone H2A 10 (HTA10)%3B FUNCTIONS IN: DNA binding%3B INVOLVED IN: nucleosome assembly%3B LOCATED IN: nucleolus%2C cell wall%3B EXPRESSED IN: 24 plant structures%3B EXPRESSED DURING: 15 growth stages%3B CONTAINS InterPro DOMAIN/s:…	18926810	18927746	18926947	18927443
AT1G51200.2	1.1062	13.2524	-0.18794	0.918257	ID=AT1G51200;Name=AT1G51200;Note=A20/AN1-like zinc finger family protein;computational_description=A20/AN1-like zinc finger family protein%3B FUNCTIONS IN: DNA binding%2C zinc ion binding%3B INVOLVED IN: biological_process unknown%3B LOCATED IN: cellular_component unknown%3B EXPRESSED IN: 24 plant structures%3B EXPRESSED DURING: 15 growth stages%3B CONTAINS InterPro DOMAIN/s: Zinc finger%2C AN1-t…	18984441	18986634	18985689	18986211
AT1G52820.1	-5.22225	7.80008	-2.65333	-7.87558	ID=AT1G52820;Name=AT1G52820;Note=2-oxoglutarate (2OG) and Fe(II)-dependent oxygenase superfamily protein;computational_description=2-oxoglutarate (2OG) and Fe(II)-dependent oxygenase superfamily protein%3B FUNCTIONS IN: oxidoreductase activity%3B EXPRESSED IN: root%3B CONTAINS InterPro DOMAIN/s: Oxoglutarate/iron-dependent oxygenase (InterPro:IPR005123)%3B BEST Arabidopsis thaliana protein match …	19669174	19670427	19669215	19670321
AT1G52820.2	-4.92643	7.85363	-2.12669	-7.05312	ID=AT1G52820;Name=AT1G52820;Note=2-oxoglutarate (2OG) and Fe(II)-dependent oxygenase superfamily protein;computational_description=2-oxoglutarate (2OG) and Fe(II)-dependent oxygenase superfamily protein%3B FUNCTIONS IN: oxidoreductase activity%3B EXPRESSED IN: root%3B CONTAINS InterPro DOMAIN/s: Oxoglutarate/iron-dependent oxygenase (InterPro:IPR005123)%3B BEST Arabidopsis thaliana protein match …	19669004	19670427	19669215	19670064
AT1G52870.1	1.35074	11.9388	-0.0543292	1.29642	ID=AT1G52870;Name=AT1G52870;Note=Peroxisomal membrane 22 kDa (Mpv17/PMP22) family protein;computational_description=Peroxisomal membrane 22 kDa (Mpv17/PMP22) family protein%3B FUNCTIONS IN: molecular_function unknown%3B INVOLVED IN: biological_process unknown%3B LOCATED IN: integral to membrane%2C chloroplast%3B EXPRESSED IN: 21 plant structures%3B EXPRESSED DURING: 13 growth stages%3B CONTAINS I…	19685746	19687863	19685855	19687310
AT1G52870.2	1.35531	12.0659	-0.0540327	1.30128	ID=AT1G52870;Name=AT1G52870;Note=Peroxisomal membrane 22 kDa (Mpv17/PMP22) family protein;computational_description=Peroxisomal membrane 22 kDa (Mpv17/PMP22) family protein%3B FUNCTIONS IN: molecular_function unknown%3B INVOLVED IN: biological_process unknown%3B LOCATED IN: integral to membrane%2C chloroplast%3B EXPRESSED IN: 21 plant structures%3B EXPRESSED DURING: 13 growth stages%3B CONTAINS I…	19685544	19688028	19685855	19687678
AT1G52980.1	0.834676	12.6493	-0.208257	0.626419	ID=AT1G52980;Name=AT1G52980;Note=GTP-binding family protein;curator_summary=Encodes a GTPase that belongs to the subfamily of YlqF/YawG GTPases. Functions in Pre-60S ribosomal subunit maturation.;symbol=AtNug2;Alias=Nug2,nuclear/nucleolar GTPase 2;full_name=nuclear/nucleolar GTPase 2;computational_description=GTP-binding family protein%3B FUNCTIONS IN: GTP binding%3B INVOLVED IN: biological_proce…	19737404	19740348	19737492	19740201
AT1G53230.1	1.12359	11.2135	0.264909	1.3885	ID=AT1G53230;Name=AT1G53230;Note=TEOSINTE BRANCHED 1%2C cycloidea and PCF transcription factor 3;curator_summary=Encodes a member of a recently identified plant transcription factor family that includes Teosinte branched 1%2C Cycloidea 1%2C and proliferating cell nuclear antigen (PCNA) factors%2C PCF1 and 2. Regulated by miR319. Involved in heterochronic regulation of leaf differentiation.;symbol…	19849787	19851725	19850259	19851380
AT1G53580.1	-0.692068	11.2718	0.367798	-0.32427	ID=AT1G53580;Name=AT1G53580;Note=glyoxalase II 3;curator_summary=Mononuclear Fe(II)-containing member of the b-lactamase fold superfamily. ETHE1 is homodimeric in solution%2C exhibits low-level esterase activity%2C and specifically binds a single Fe(II) atom in the active site.;symbol=GLY3;Alias=ETHE1,ETHE1-LIKE,ETHE1,ETHYLMALONIC ENCEPHALOPATHY PROTEIN1,GLX2-3,GLYOXALASE 2-3;full_name=glyoxalase…	19991270	19993458	19991541	19993243
AT1G53580.2	-0.674605	11.08	0.355886	-0.318719	ID=AT1G53580;Name=AT1G53580;Note=glyoxalase II 3;curator_summary=Mononuclear Fe(II)-containing member of the b-lactamase fold superfamily. ETHE1 is homodimeric in solution%2C exhibits low-level esterase activity%2C and specifically binds a single Fe(II) atom in the active site.;symbol=GLY3;Alias=ETHE1,ETHE1-LIKE,ETHE1,ETHYLMALONIC ENCEPHALOPATHY PROTEIN1,GLX2-3,GLYOXALASE 2-3;full_name=glyoxalase…	19991274	19993334	19991541	19993243
AT1G53800.1	0.798525	11.6702	-0.220743	0.577782	ID=AT1G53800;Name=AT1G53800;Note=muscle M-line assembly protein;computational_description=unknown protein%3B BEST Arabidopsis thaliana protein match is: unknown protein (TAIR:AT1G53250.1)%3B Has 1136 Blast hits to 882 proteins in 242 species: Archae - 2%3B Bacteria - 216%3B Metazoa - 257%3B Fungi - 77%3B Plants - 87%3B Viruses - 4%3B Other Eukaryotes - 493 (source: NCBI BLink).;Dbxref=locus:21970…	20081643	20084551	20081887	20084320
AT1G53800.3	0.800839	11.6898	-0.22306	0.577779	ID=AT1G53800;Name=AT1G53800;Note=muscle M-line assembly protein;computational_description=unknown protein%3B BEST Arabidopsis thaliana protein match is: unknown protein (TAIR:AT1G53250.1)%3B Has 1136 Blast hits to 882 proteins in 242 species: Archae - 2%3B Bacteria - 216%3B Metazoa - 257%3B Fungi - 77%3B Plants - 87%3B Viruses - 4%3B Other Eukaryotes - 493 (source: NCBI BLink).;Dbxref=locus:21970…	20081643	20084551	20081887	20084320
AT1G53800.4	0.892337	11.1936	-0.139777	0.75256	ID=AT1G53800;Name=AT1G53800;Note=muscle M-line assembly protein;computational_description=unknown protein%3B BEST Arabidopsis thaliana protein match is: unknown protein (TAIR:AT1G53250.1)%3B Has 1136 Blast hits to 882 proteins in 242 species: Archae - 2%3B Bacteria - 216%3B Metazoa - 257%3B Fungi - 77%3B Plants - 87%3B Viruses - 4%3B Other Eukaryotes - 493 (source: NCBI BLink).;Dbxref=locus:21970…	20082695	20084500	20082958	20084320
AT1G53885.1	1.28304	9.17499	-0.149756	1.13329	ID=AT1G53885;Name=AT1G53885;Note=linoleate 9S-lipoxygenase-4 protein%2C putative (DUF581);computational_description=Protein of unknown function (DUF581)%3B CONTAINS InterPro DOMAIN/s: Protein of unknown function DUF581 (InterPro:IPR007650)%3B BEST Arabidopsis thaliana protein match is: Protein of unknown function (DUF581) (TAIR:AT1G53903.1)%3B Has 508 Blast hits to 508 proteins in 19 species: Arc…	20119505	20120480	20119797	20120277
AT1G53903.1	1.28402	10.1841	-0.150756	1.13326	ID=AT1G53903;Name=AT1G53903;Note=linoleate 9S-lipoxygenase-4 protein%2C putative (DUF581);computational_description=Protein of unknown function (DUF581)%3B CONTAINS InterPro DOMAIN/s: Protein of unknown function DUF581 (InterPro:IPR007650)%3B BEST Arabidopsis thaliana protein match is: Protein of unknown function (DUF581) (TAIR:AT1G53885.1)%3B Has 30201 Blast hits to 17322 proteins in 780 species…	20132070	20133045	20132362	20132842
AT1G53910.1	-0.714713	13.2591	-0.0765368	-0.79125	ID=AT1G53910;Name=AT1G53910;Note=related to AP2 12;curator_summary=Encodes a member of the ERF (ethylene response factor) subfamily B-2 of ERF/AP2 transcription factor family (RAP2.12). The protein contains one AP2 domain. There are 5 members in this subfamily including RAP2.2 AND RAP2.12. Involved in oxygen sensing.;symbol=RAP2.12;full_name=related to AP2 12;computational_description=related to …	20134843	20137013	20135241	20136581
AT1G53910.3	-0.680574	13.0571	-0.112519	-0.793093	ID=AT1G53910;Name=AT1G53910;Note=related to AP2 12;curator_summary=Encodes a member of the ERF (ethylene response factor) subfamily B-2 of ERF/AP2 transcription factor family (RAP2.12). The protein contains one AP2 domain. There are 5 members in this subfamily including RAP2.2 AND RAP2.12. Involved in oxygen sensing.;symbol=RAP2.12;full_name=related to AP2 12;computational_description=related to …	20135111	20136970	20135241	20136581
AT1G54010.1	-1.02829	11.4942	2.22747	1.19918	ID=AT1G54010;Name=AT1G54010;Note=GDSL-like Lipase/Acylhydrolase superfamily protein;Alias=GLL23,GDSL-like lipase 23;computational_description=GDSL-like Lipase/Acylhydrolase superfamily protein%3B FUNCTIONS IN: hydrolase activity%2C acting on ester bonds%2C carboxylesterase activity%3B INVOLVED IN: lipid metabolic process%3B LOCATED IN: plasma membrane%2C vacuole%2C membrane%3B EXPRESSED IN: cultu…	20158588	20160864	20158853	20160747
AT1G54220.1	-0.899092	10.1149	0.720735	-0.178357	ID=AT1G54220;Name=AT1G54220;Note=Dihydrolipoamide acetyltransferase%2C long form protein;computational_description=Dihydrolipoamide acetyltransferase%2C long form protein%3B FUNCTIONS IN: dihydrolipoyllysine-residue acetyltransferase activity%2C acyltransferase activity%3B INVOLVED IN: pyruvate metabolic process%2C metabolic process%2C acetyl-CoA biosynthetic process from pyruvate%3B LOCATED IN: …	20246025	20250345	20246459	20250208
AT1G54270.1	-0.655823	12.9872	0.494915	-0.160908	ID=AT1G54270;Name=AT1G54270;Note=eif4a-2;curator_summary=member of eIF4A - eukaryotic initiation factor 4A;symbol=EIF4A-2;full_name=eif4a-2;computational_description=eif4a-2 (EIF4A-2)%3B FUNCTIONS IN: ATP-dependent helicase activity%2C translation initiation factor activity%3B INVOLVED IN: response to cadmium ion%3B LOCATED IN: cytosol%2C plasma membrane%3B EXPRESSED IN: 26 plant structures%3B EX…	20259546	20262266	20260494	20262018
AT1G54270.2	-0.668154	12.9052	0.515909	-0.152245	ID=AT1G54270;Name=AT1G54270;Note=eif4a-2;curator_summary=member of eIF4A - eukaryotic initiation factor 4A;symbol=EIF4A-2;full_name=eif4a-2;computational_description=eif4a-2 (EIF4A-2)%3B FUNCTIONS IN: ATP-dependent helicase activity%2C translation initiation factor activity%3B INVOLVED IN: response to cadmium ion%3B LOCATED IN: cytosol%2C plasma membrane%3B EXPRESSED IN: 26 plant structures%3B EX…	20259745	20262199	20260494	20262018
AT1G54740.1	1.20942	11.7519	-1.06681	0.142601	ID=AT1G54740;Name=AT1G54740;Note=FANTASTIC four-like protein (DUF3049);computational_description=Protein of unknown function (DUF3049)%3B CONTAINS InterPro DOMAIN/s: Protein of unknown function DUF3049 (InterPro:IPR021410)%3B BEST Arabidopsis thaliana protein match is: Protein of unknown function (DUF3049) (TAIR:AT5G22390.1)%3B Has 534 Blast hits to 376 proteins in 66 species: Archae - 0%3B Bacte…	20430768	20431986	20430838	20431738
AT1G54790.1	-1.9055	8.43956	-0.0373665	-1.94286	ID=AT1G54790;Name=AT1G54790;Note=GDSL-like Lipase/Acylhydrolase superfamily protein;computational_description=GDSL-like Lipase/Acylhydrolase superfamily protein%3B FUNCTIONS IN: hydrolase activity%2C acting on ester bonds%2C carboxylesterase activity%3B INVOLVED IN: lipid metabolic process%3B LOCATED IN: endomembrane system%3B EXPRESSED IN: 16 plant structures%3B EXPRESSED DURING: 8 growth stages…	20441054	20444066	20441123	20443981
AT1G54790.2	-1.92926	8.505	-0.0664584	-1.99572	ID=AT1G54790;Name=AT1G54790;Note=GDSL-like Lipase/Acylhydrolase superfamily protein;computational_description=GDSL-like Lipase/Acylhydrolase superfamily protein%3B FUNCTIONS IN: hydrolase activity%2C acting on ester bonds%2C carboxylesterase activity%3B INVOLVED IN: lipid metabolic process%3B LOCATED IN: endomembrane system%3B EXPRESSED IN: 16 plant structures%3B EXPRESSED DURING: 8 growth stages…	20441054	20444029	20441123	20443981
AT1G54790.3	-2.13723	9.30302	0.105545	-2.03169	ID=AT1G54790;Name=AT1G54790;Note=GDSL-like Lipase/Acylhydrolase superfamily protein;computational_description=GDSL-like Lipase/Acylhydrolase superfamily protein%3B FUNCTIONS IN: hydrolase activity%2C acting on ester bonds%2C carboxylesterase activity%3B INVOLVED IN: lipid metabolic process%3B LOCATED IN: endomembrane system%3B EXPRESSED IN: 16 plant structures%3B EXPRESSED DURING: 8 growth stages…	20440978	20442863	20441123	20442634
AT1G54970.1	-1.95711	5.59161	1.0886	-0.868509	ID=AT1G54970;Name=AT1G54970;Note=proline-rich protein 1;curator_summary=encodes a proline-rich protein that is specifically expressed in the root.;symbol=PRP1;Alias=ATPRP1,proline-rich protein 1,RHS7,ROOT HAIR SPECIFIC 7;full_name=proline-rich protein 1;computational_description=proline-rich protein 1 (PRP1)%3B CONTAINS InterPro DOMAIN/s: Pollen Ole e 1 allergen/extensin (InterPro:IPR006041)%3B B…	20504900	20506504	20504999	20506238
AT1G55330.1	-0.674664	11.1157	-0.211619	-0.886284	ID=AT1G55330;Name=AT1G55330;Note=arabinogalactan protein 21;curator_summary=Encodes a putative arabinogalactan-protein (AGP21).;symbol=AGP21;Alias=ATAGP21,ARABINOGALACTAN PROTEIN 21;full_name=arabinogalactan protein 21;computational_description=arabinogalactan protein 21 (AGP21)%3B BEST Arabidopsis thaliana protein match is: arabinogalactan protein 12 (TAIR:AT3G13520.1)%3B Has 48 Blast hits to 48…	20648464	20648891	20648633	20648810
AT1G55880.1	1.45327	9.9233	-0.663074	0.790197	ID=AT1G55880;Name=AT1G55880;Note=Pyridoxal-5'-phosphate-dependent enzyme family protein;computational_description=Pyridoxal-5'-phosphate-dependent enzyme family protein%3B FUNCTIONS IN: lyase activity%2C pyridoxal phosphate binding%2C catalytic activity%3B INVOLVED IN: cysteine biosynthetic process from serine%2C metabolic process%2C cellular amino acid metabolic process%3B EXPRESSED IN: 10 plant…	20898792	20901247	20899291	20901124
AT1G55880.2_1	2.4947	9.80634	-0.638864	1.85584	ID=AT1G55880;Name=AT1G55880;Note=Pyridoxal-5'-phosphate-dependent enzyme family protein;computational_description=Pyridoxal-5'-phosphate-dependent enzyme family protein%3B FUNCTIONS IN: lyase activity%2C pyridoxal phosphate binding%2C catalytic activity%3B INVOLVED IN: cysteine biosynthetic process from serine%2C metabolic process%2C cellular amino acid metabolic process%3B EXPRESSED IN: 10 plant…	20898934	20901165	20899294	20899467
AT1G55880.2_2	1.28615	9.80632	-0.638838	0.647316	ID=AT1G55880;Name=AT1G55880;Note=Pyridoxal-5'-phosphate-dependent enzyme family protein;computational_description=Pyridoxal-5'-phosphate-dependent enzyme family protein%3B FUNCTIONS IN: lyase activity%2C pyridoxal phosphate binding%2C catalytic activity%3B INVOLVED IN: cysteine biosynthetic process from serine%2C metabolic process%2C cellular amino acid metabolic process%3B EXPRESSED IN: 10 plant…	20898934	20901165	20899621	20901124
AT1G56140.1	-0.899831	11.403	0.0266862	-0.873145	ID=AT1G56140;Name=AT1G56140;Note=Leucine-rich repeat transmembrane protein kinase;computational_description=Leucine-rich repeat transmembrane protein kinase%3B FUNCTIONS IN: protein serine/threonine kinase activity%2C protein kinase activity%2C ATP binding%3B INVOLVED IN: protein amino acid phosphorylation%3B LOCATED IN: plasma membrane%3B EXPRESSED IN: callus%3B CONTAINS InterPro DOMAIN/s: Serin…	21001268	21007855	21001707	21007725
AT1G56280.1	1.49987	13.8876	-0.58851	0.911358	ID=AT1G56280;Name=AT1G56280;Note=drought-induced 19;curator_summary=Encodes a gene whose transcript level in root and leaves increases to progressive drought stress. The increase in transcript level is independent from abscisic acid level. Sequence is not similar to any protein of known function. It appears to be a member of plant-specific gene family. It's phosphorylated by AtCPK11 in a Ca(2+)-d…	21072854	21074877	21073365	21074725
AT1G56280.2	1.56793	13.6179	-0.613518	0.954409	ID=AT1G56280;Name=AT1G56280;Note=drought-induced 19;curator_summary=Encodes a gene whose transcript level in root and leaves increases to progressive drought stress. The increase in transcript level is independent from abscisic acid level. Sequence is not similar to any protein of known function. It appears to be a member of plant-specific gene family. It's phosphorylated by AtCPK11 in a Ca(2+)-d…	21072854	21074877	21073365	21074190
AT1G56570.2	-1.08552	12.1132	1.38088	0.295353	ID=AT1G56570;Name=AT1G56570;Note=Tetratricopeptide repeat (TPR)-like superfamily protein;curator_summary=Encodes a mitochondria-localized pentatricopeptide repeat protein PGN. Functions in defense against necrotrophic fungi and abiotic stress tolerance.;symbol=PGN;full_name=PENTATRICOPEPTIDE REPEAT PROTEIN FOR GERMINATION ON NaCl;computational_description=Tetratricopeptide repeat (TPR)-like super…	21195648	21199130	21195803	21197721
AT1G57680.3	1.01606	12.2987	-0.0173871	0.998675	ID=AT1G57680;Name=AT1G57680;Note=plasminogen activator inhibitor;symbol=Cand1;full_name=candidate G-protein Coupled Receptor 1;computational_description=FUNCTIONS IN: molecular_function unknown%3B INVOLVED IN: biological_process unknown%3B LOCATED IN: endomembrane system%3B EXPRESSED IN: 24 plant structures%3B EXPRESSED DURING: 15 growth stages%3B CONTAINS InterPro DOMAIN/s: Uncharacterised conse…	21362358	21364749	21363334	21363561
AT1G58030.1	0.791632	12.3779	-0.291715	0.499918	ID=AT1G58030;Name=AT1G58030;Note=cationic amino acid transporter 2;curator_summary=Encodes a member of the cationic amino acid transporter (CAT) subfamily of amino acid polyamine choline transporters. Localized to the tonoplast.;symbol=CAT2;Alias=AtCAT2;full_name=cationic amino acid transporter 2;computational_description=cationic amino acid transporter 2 (CAT2)%3B FUNCTIONS IN: amino acid transm…	21464000	21468505	21464184	21468141
AT1G60200.3	0.722874	12.3336	-0.608397	0.114476	ID=AT1G60200;Name=AT1G60200;Note=splicing factor PWI domain-containing protein / RNA recognition motif (RRM)-containing protein;computational_description=splicing factor PWI domain-containing protein / RNA recognition motif (RRM)-containing protein%3B FUNCTIONS IN: nucleotide binding%2C nucleic acid binding%3B INVOLVED IN: mRNA processing%3B LOCATED IN: chloroplast%3B EXPRESSED IN: 24 plant struc…	22200705	22205400	22200884	22203716
AT1G60550.1	1.13416	11.4303	0.400917	1.53507	ID=AT1G60550;Name=AT1G60550;Note=enoyl-CoA hydratase/isomerase D;symbol=ECHID;Alias=DHNS;full_name=enoyl-CoA hydratase/isomerase D;computational_description=enoyl-CoA hydratase/isomerase D (ECHID)%3B FUNCTIONS IN: 1%2C4-dihydroxy-2-naphthoyl-CoA synthase activity%2C catalytic activity%3B INVOLVED IN: vitamin K biosynthetic process%2C metabolic process%2C menaquinone biosynthetic process%3B LOCATE…	22305779	22308289	22305987	22308092
AT1G60950.1	-0.652304	15.7764	-0.0108767	-0.663181	ID=AT1G60950;Name=AT1G60950;Note=2Fe-2S ferredoxin-like superfamily protein;curator_summary=encodes a major leaf ferredoxin;symbol=FED A;computational_description=FED A%3B FUNCTIONS IN: electron carrier activity%2C iron-sulfur cluster binding%2C 2 iron%2C 2 sulfur cluster binding%3B INVOLVED IN: photosynthetic electron transport chain%2C response to light stimulus%3B LOCATED IN: chloroplast strom…	22444306	22445291	22444564	22445011
AT1G61140.3	-0.994154	11.3794	0.292873	-0.701281	ID=AT1G61140;Name=AT1G61140;Note=SNF2 domain-containing protein / helicase domain-containing protein / zinc finger protein-like protein;symbol=EDA16;Alias=FRG4,SNF2-RING-HELICASE?LIKE 4;full_name=embryo sac development arrest 16;computational_description=embryo sac development arrest 16 (EDA16)%3B FUNCTIONS IN: helicase activity%2C DNA binding%2C zinc ion binding%2C nucleic acid binding%2C ATP bi…	22534705	22540933	22539759	22540591
AT1G61450.1	3.07575	7.6673	-1.30602	1.76973	ID=AT1G61450;Name=AT1G61450;Note=CAP-gly domain linker;computational_description=unknown protein%3B BEST Arabidopsis thaliana protein match is: unknown protein (TAIR:AT1G61415.1)%3B Has 30201 Blast hits to 17322 proteins in 780 species: Archae - 12%3B Bacteria - 1396%3B Metazoa - 17338%3B Fungi - 3422%3B Plants - 5037%3B Viruses - 0%3B Other Eukaryotes - 2996 (source: NCBI BLink).;Dbxref=PMID:207…	22672991	22674109	22673321	22673921
AT1G61740.1	-0.727107	12.761	-0.352939	-1.08005	ID=AT1G61740;Name=AT1G61740;Note=Sulfite exporter TauE/SafE family protein;computational_description=Sulfite exporter TauE/SafE family protein%3B LOCATED IN: endomembrane system%2C integral to membrane%3B EXPRESSED IN: 22 plant structures%3B EXPRESSED DURING: 13 growth stages%3B CONTAINS InterPro DOMAIN/s: Protein of unknown function DUF81 (InterPro:IPR002781)%3B BEST Arabidopsis thaliana protein…	22798034	22801416	22798364	22801020
AT1G61770.1	0.862366	10.8597	-0.242734	0.619631	ID=AT1G61770;Name=AT1G61770;Note=Chaperone DnaJ-domain superfamily protein;curator_summary=J domain protein.;computational_description=Chaperone DnaJ-domain superfamily protein%3B FUNCTIONS IN: unfolded protein binding%2C heat shock protein binding%3B INVOLVED IN: protein folding%3B LOCATED IN: endoplasmic reticulum%3B EXPRESSED IN: 26 plant structures%3B EXPRESSED DURING: 15 growth stages%3B CON…	22810110	22812677	22810219	22812370
AT1G62290.1	-0.789359	8.83472	2.19316	1.4038	ID=AT1G62290;Name=AT1G62290;Note=Saposin-like aspartyl protease family protein;computational_description=Saposin-like aspartyl protease family protein%3B FUNCTIONS IN: aspartic-type endopeptidase activity%3B INVOLVED IN: proteolysis%2C lipid metabolic process%3B LOCATED IN: vacuole%3B EXPRESSED IN: 10 plant structures%3B EXPRESSED DURING: LP.06 six leaves visible%2C LP.04 four leaves visible%2C s…	23009906	23013492	23010106	23012681
AT1G62290.6	-0.795035	8.74448	2.19923	1.40419	ID=AT1G62290;Name=AT1G62290;Note=Saposin-like aspartyl protease family protein;computational_description=Saposin-like aspartyl protease family protein%3B FUNCTIONS IN: aspartic-type endopeptidase activity%3B INVOLVED IN: proteolysis%2C lipid metabolic process%3B LOCATED IN: vacuole%3B EXPRESSED IN: 10 plant structures%3B EXPRESSED DURING: LP.06 six leaves visible%2C LP.04 four leaves visible%2C s…	23009906	23013477	23010427	23012681
AT1G62380.1	-0.730072	14.6646	0.111477	-0.618595	ID=AT1G62380;Name=AT1G62380;Note=ACC oxidase 2;curator_summary=Encodes a protein similar to 1-aminocyclopropane-1-carboxylic oxidase (ACC oxidase). Expression of the AtACO2 transcripts is affected by ethylene.;symbol=ACO2;Alias=ATACO2;full_name=ACC oxidase 2;computational_description=ACC oxidase 2 (ACO2)%3B FUNCTIONS IN: 1-aminocyclopropane-1-carboxylate oxidase activity%2C copper ion binding%3B …	23082035	23084253	23082339	23084068
AT1G62440.1	-1.00269	8.28029	0.167232	-0.83546	ID=AT1G62440;Name=AT1G62440;Note=leucine-rich repeat/extensin 2;curator_summary=encodes a paralog of LRX1 (LEUCINE-RICH REPEAT/EXTENSIN 1) which acts synergistically with LRX1 in root hair cell morphogenesis.;symbol=LRX2;full_name=leucine-rich repeat/extensin 2;computational_description=leucine-rich repeat/extensin 2 (LRX2)%3B CONTAINS InterPro DOMAIN/s: Leucine-rich repeat-containing N-terminal …	23112932	23115293	23112932	23115293
AT1G62580.1	3.95216	6.01227	1.35786	5.31001	ID=AT1G62580;Name=AT1G62580;Note=flavin containing monooxygenase FMO GS-OX-like protein;curator_summary=Encodes a flavin monooxygenase that binds NO%2C has a higher affinity for NO than for O(2) and can generate cGMP from GTP in vitro in an NO-dependent manner.;symbol=NOGC1;full_name=nitric oxide-dependent guanylate cyclase 1;computational_description=Flavin-binding monooxygenase family protein%3…	23173285	23176931	23173332	23176931
AT1G62580.2	4.00139	6.01226	1.30858	5.30997	ID=AT1G62580;Name=AT1G62580;Note=flavin containing monooxygenase FMO GS-OX-like protein;curator_summary=Encodes a flavin monooxygenase that binds NO%2C has a higher affinity for NO than for O(2) and can generate cGMP from GTP in vitro in an NO-dependent manner.;symbol=NOGC1;full_name=nitric oxide-dependent guanylate cyclase 1;computational_description=Flavin-binding monooxygenase family protein%3…	23173332	23176931	23173332	23176931
AT1G63880.1	-0.680296	11.7234	0.750013	0.0697169	ID=AT1G63880;Name=AT1G63880;Note=Disease resistance protein (TIR-NBS-LRR class) family;curator_summary=Encodes a TIR-NBS-LRR class of disease resistance protein effective against Leptosphaeria maculans.;computational_description=Disease resistance protein (TIR-NBS-LRR class) family%3B FUNCTIONS IN: transmembrane receptor activity%2C nucleoside-triphosphatase activity%2C nucleotide binding%2C ATP …	23712226	23716206	23712513	23716047
AT1G63880.2	-0.825997	11.6448	0.74178	-0.0842167	ID=AT1G63880;Name=AT1G63880;Note=Disease resistance protein (TIR-NBS-LRR class) family;curator_summary=Encodes a TIR-NBS-LRR class of disease resistance protein effective against Leptosphaeria maculans.;computational_description=Disease resistance protein (TIR-NBS-LRR class) family%3B FUNCTIONS IN: transmembrane receptor activity%2C nucleoside-triphosphatase activity%2C nucleotide binding%2C ATP …	23712215	23716170	23712516	23713004
AT1G63980.1	1.22792	12.4831	-0.597331	0.630584	ID=AT1G63980;Name=AT1G63980;Note=D111/G-patch domain-containing protein;computational_description=D111/G-patch domain-containing protein%3B FUNCTIONS IN: nucleic acid binding%3B INVOLVED IN: biological_process unknown%3B LOCATED IN: intracellular%3B EXPRESSED IN: 23 plant structures%3B EXPRESSED DURING: 13 growth stages%3B CONTAINS InterPro DOMAIN/s: D111/G-patch (InterPro:IPR000467)%3B Has 18077…	23740492	23743302	23740645	23743054
AT1G63980.2	1.18545	12.3057	-0.565385	0.620068	ID=AT1G63980;Name=AT1G63980;Note=D111/G-patch domain-containing protein;computational_description=D111/G-patch domain-containing protein%3B FUNCTIONS IN: nucleic acid binding%3B INVOLVED IN: biological_process unknown%3B LOCATED IN: intracellular%3B EXPRESSED IN: 23 plant structures%3B EXPRESSED DURING: 13 growth stages%3B CONTAINS InterPro DOMAIN/s: D111/G-patch (InterPro:IPR000467)%3B Has 18077…	23740561	23743302	23740645	23743054
AT1G64230.1	1.19289	13.6212	-1.11674	0.0761521	ID=AT1G64230;Name=AT1G64230;Note=ubiquitin-conjugating enzyme 28;symbol=UBC28;full_name=ubiquitin-conjugating enzyme 28;computational_description=ubiquitin-conjugating enzyme 28 (UBC28)%3B FUNCTIONS IN: ubiquitin-protein ligase activity%3B INVOLVED IN: ubiquitin-dependent protein catabolic process%3B LOCATED IN: plasma membrane%3B EXPRESSED IN: 24 plant structures%3B EXPRESSED DURING: 15 growth s…	23833484	23835539	23833791	23835220
AT1G64230.3	1.18501	13.2768	-1.10886	0.076153	ID=AT1G64230;Name=AT1G64230;Note=ubiquitin-conjugating enzyme 28;symbol=UBC28;full_name=ubiquitin-conjugating enzyme 28;computational_description=ubiquitin-conjugating enzyme 28 (UBC28)%3B FUNCTIONS IN: ubiquitin-protein ligase activity%3B INVOLVED IN: ubiquitin-dependent protein catabolic process%3B LOCATED IN: plasma membrane%3B EXPRESSED IN: 24 plant structures%3B EXPRESSED DURING: 15 growth s…	23833550	23835536	23833791	23835220
AT1G64230.5	1.18567	13.2803	-1.10952	0.076153	ID=AT1G64230;Name=AT1G64230;Note=ubiquitin-conjugating enzyme 28;symbol=UBC28;full_name=ubiquitin-conjugating enzyme 28;computational_description=ubiquitin-conjugating enzyme 28 (UBC28)%3B FUNCTIONS IN: ubiquitin-protein ligase activity%3B INVOLVED IN: ubiquitin-dependent protein catabolic process%3B LOCATED IN: plasma membrane%3B EXPRESSED IN: 24 plant structures%3B EXPRESSED DURING: 15 growth s…	23833550	23835536	23833791	23835220
AT1G64370.1	-0.705047	13.4043	0.717101	0.0120538	ID=AT1G64370;Name=AT1G64370;Note=filaggrin-like protein;computational_description=unknown protein%3B Has 773 Blast hits to 375 proteins in 118 species: Archae - 0%3B Bacteria - 97%3B Metazoa - 421%3B Fungi - 108%3B Plants - 31%3B Viruses - 0%3B Other Eukaryotes - 116 (source: NCBI BLink).;Dbxref=PMID:12509532,PMID:12953064,PMID:15247369,PMID:16400686,locus:2014195;locus_type=protein_coding	23888831	23890132	23888966	23889503
AT1G64530.2	-1.10033	10.4725	-0.0676835	-1.16801	ID=AT1G64530;Name=AT1G64530;Note=Plant regulator RWP-RK family protein;Alias=NLP6,NIN-like protein 6;computational_description=Plant regulator RWP-RK family protein%3B CONTAINS InterPro DOMAIN/s: Octicosapeptide/Phox/Bem1p (InterPro:IPR000270)%2C Plant regulator RWP-RK (InterPro:IPR003035)%3B BEST Arabidopsis thaliana protein match is: NIN like protein 7 (TAIR:AT4G24020.1)%3B Has 703 Blast hits t…	23959643	23963081	23959820	23960493
AT1G64583.1	-4.70253	6.72642	-0.0463393	-4.74887	ID=AT1G64583;Name=AT1G64583;Note=Tetratricopeptide repeat (TPR)-like superfamily protein;computational_description=Tetratricopeptide repeat (TPR)-like superfamily protein%3B CONTAINS InterPro DOMAIN/s: Pentatricopeptide repeat (InterPro:IPR002885)%3B BEST Arabidopsis thaliana protein match is: Pentatricopeptide repeat (PPR) superfamily protein (TAIR:AT1G64580.1).;Dbxref=PMID:17400893,locus:653029…	23986938	23988750	23987201	23988343
AT1G64720.1	1.93849	15.4255	-0.83844	1.10005	ID=AT1G64720;Name=AT1G64720;Note=Polyketide cyclase/dehydrase and lipid transport superfamily protein;curator_summary=membrane related protein CP5;symbol=CP5;computational_description=CP5%3B FUNCTIONS IN: molecular_function unknown%3B INVOLVED IN: biological_process unknown%3B LOCATED IN: vacuole%3B EXPRESSED IN: 23 plant structures%3B EXPRESSED DURING: 15 growth stages%3B CONTAINS InterPro DOMAI…	24046552	24048822	24046886	24048537
AT1G65040.2	-0.888996	10.213	0.327386	-0.56161	ID=AT1G65040;Name=AT1G65040;Note=RING/U-box superfamily protein;curator_summary=Encodes one of the Arabidopsis homologs of the yeast/human Hrd1 protein: AT3G16090 (Hrd1A)%2C AT1G65040 (Hrd1B). Involved in ERAD (Endoplasmic reticulum-associated degradation).;symbol=Hrd1B;Alias=AtHrd1B,homolog of yeast Hrd1;full_name=homolog of yeast Hrd1;computational_description=RING/U-box superfamily protein%3B …	24159684	24163669	24160104	24163365
AT1G65040.3	-0.881586	10.0207	0.304465	-0.577121	ID=AT1G65040;Name=AT1G65040;Note=RING/U-box superfamily protein;curator_summary=Encodes one of the Arabidopsis homologs of the yeast/human Hrd1 protein: AT3G16090 (Hrd1A)%2C AT1G65040 (Hrd1B). Involved in ERAD (Endoplasmic reticulum-associated degradation).;symbol=Hrd1B;Alias=AtHrd1B,homolog of yeast Hrd1;full_name=homolog of yeast Hrd1;computational_description=RING/U-box superfamily protein%3B …	24159833	24163628	24160104	24163365
AT1G65040.4	-0.881869	10.1015	0.354675	-0.527194	ID=AT1G65040;Name=AT1G65040;Note=RING/U-box superfamily protein;curator_summary=Encodes one of the Arabidopsis homologs of the yeast/human Hrd1 protein: AT3G16090 (Hrd1A)%2C AT1G65040 (Hrd1B). Involved in ERAD (Endoplasmic reticulum-associated degradation).;symbol=Hrd1B;Alias=AtHrd1B,homolog of yeast Hrd1;full_name=homolog of yeast Hrd1;computational_description=RING/U-box superfamily protein%3B …	24159684	24163669	24160104	24163365
AT1G65040.5	-1.36291	9.87493	0.3327	-1.03021	ID=AT1G65040;Name=AT1G65040;Note=RING/U-box superfamily protein;curator_summary=Encodes one of the Arabidopsis homologs of the yeast/human Hrd1 protein: AT3G16090 (Hrd1A)%2C AT1G65040 (Hrd1B). Involved in ERAD (Endoplasmic reticulum-associated degradation).;symbol=Hrd1B;Alias=AtHrd1B,homolog of yeast Hrd1;full_name=homolog of yeast Hrd1;computational_description=RING/U-box superfamily protein%3B …	24159833	24163628	24160107	24160444
AT1G65280.2	0.851147	11.1728	-0.593564	0.257583	ID=AT1G65280;Name=AT1G65280;Note=DNAJ heat shock N-terminal domain-containing protein;computational_description=DNAJ heat shock N-terminal domain-containing protein%3B FUNCTIONS IN: heat shock protein binding%3B INVOLVED IN: protein folding%3B EXPRESSED IN: 22 plant structures%3B EXPRESSED DURING: 13 growth stages%3B CONTAINS InterPro DOMAIN/s: Heat shock protein DnaJ%2C N-terminal (InterPro:IPR0…	24245121	24248762	24245500	24248521
AT1G65300.1	-6.02212	-0.314262	5.04195	-0.980173	ID=AT1G65300;Name=AT1G65300;Note=AGAMOUS-like 38;curator_summary=Encodes PHERES2%2C a homolog of PHERES1. PHERES1 and PHERES2 are both target genes of the FIS Polycomb group complex but only PHERES1 is regulated by genomic imprinting%2C which is likely caused by the presence of repeat sequences in the proximity of the PHERES1 locus.;symbol=AGL38;Alias=PHE2,PHERES2;full_name=AGAMOUS-like 38;comput…	24254928	24255857	24254928	24255765
AT1G65970.1	1.33156	10.548	-1.08852	0.243037	ID=AT1G65970;Name=AT1G65970;Note=thioredoxin-dependent peroxidase 2;curator_summary=thioredoxin-dependent peroxidase 2;symbol=TPX2;full_name=thioredoxin-dependent peroxidase 2;computational_description=thioredoxin-dependent peroxidase 2 (TPX2)%3B FUNCTIONS IN: oxidoreductase activity%2C antioxidant activity%3B INVOLVED IN: cell redox homeostasis%3B LOCATED IN: cellular_component unknown%3B EXPRES…	24557371	24558322	24557526	24558229
AT1G66040.1	1.20084	8.25321	-1.26251	-0.0616782	ID=AT1G66040;Name=AT1G66040;Note=Zinc finger (C3HC4-type RING finger) family protein;curator_summary=predicted to encode a protein with an N-terminal PHD domain and two RING domains surrounding an SRA domain. Attempts to isolate ORTH4/VIM4 cDNA through RT-PCR were unsuccessful and analysis of the expression of this gene is difficult since it shares 99%25 nucleotide identity with ORTH5/VIM2.;symbo…	24583739	24586760	24583819	24586635
AT1G66760.1	-0.73829	10.0971	0.683906	-0.0543837	ID=AT1G66760;Name=AT1G66760;Note=MATE efflux family protein;computational_description=MATE efflux family protein%3B FUNCTIONS IN: antiporter activity%2C drug transmembrane transporter activity%2C transporter activity%3B INVOLVED IN: response to wounding%3B LOCATED IN: membrane%3B EXPRESSED IN: 17 plant structures%3B EXPRESSED DURING: 11 growth stages%3B CONTAINS InterPro DOMAIN/s: MATE family tra…	24901977	24904420	24902109	24904054
AT1G66760.2	-0.725956	10.3693	0.690139	-0.0358175	ID=AT1G66760;Name=AT1G66760;Note=MATE efflux family protein;computational_description=MATE efflux family protein%3B FUNCTIONS IN: antiporter activity%2C drug transmembrane transporter activity%2C transporter activity%3B INVOLVED IN: response to wounding%3B LOCATED IN: membrane%3B EXPRESSED IN: 17 plant structures%3B EXPRESSED DURING: 11 growth stages%3B CONTAINS InterPro DOMAIN/s: MATE family tra…	24901881	24904443	24902109	24904213
AT1G66760.4	-0.745908	10.2879	0.698869	-0.0470387	ID=AT1G66760;Name=AT1G66760;Note=MATE efflux family protein;computational_description=MATE efflux family protein%3B FUNCTIONS IN: antiporter activity%2C drug transmembrane transporter activity%2C transporter activity%3B INVOLVED IN: response to wounding%3B LOCATED IN: membrane%3B EXPRESSED IN: 17 plant structures%3B EXPRESSED DURING: 11 growth stages%3B CONTAINS InterPro DOMAIN/s: MATE family tra…	24901977	24904443	24902109	24903744
AT1G66970.3	-1.02707	13.2435	-0.415103	-1.44217	ID=AT1G66970;Name=AT1G66970;Note=SHV3-like 2;curator_summary=Encodes a member of the glycerophosphodiester phosphodiesterase like (GDPD-like) family.;symbol=SVL2;Alias=GDPDL1,Glycerophosphodiester phosphodiesterase (GDPD) like 1;full_name=SHV3-like 2;computational_description=SHV3-like 2 (SVL2)%3B FUNCTIONS IN: glycerophosphodiester phosphodiesterase activity%2C kinase activity%3B INVOLVED IN: gl…	24992436	24996240	24995735	24996004
AT1G67050.1	-0.914796	10.1947	-0.410014	-1.32481	ID=AT1G67050;Name=AT1G67050;Note=membrane-associated kinase regulator;computational_description=unknown protein%3B BEST Arabidopsis thaliana protein match is: unknown protein (TAIR:AT5G38320.1)%3B Has 617 Blast hits to 318 proteins in 80 species: Archae - 0%3B Bacteria - 16%3B Metazoa - 141%3B Fungi - 62%3B Plants - 128%3B Viruses - 2%3B Other Eukaryotes - 268 (source: NCBI BLink).;Dbxref=PMID:14…	25028537	25029857	25028861	25029656
AT1G69740.3	-0.688698	13.5756	-0.292596	-0.981294	ID=AT1G69740;Name=AT1G69740;Note=Aldolase superfamily protein;curator_summary=Encodes a putative 5-aminolevulinate dehydratase involved in chlorophyll biosynthesis.;symbol=HEMB1;computational_description=HEMB1%3B FUNCTIONS IN: porphobilinogen synthase activity%2C catalytic activity%2C metal ion binding%3B INVOLVED IN: porphyrin biosynthetic process%3B LOCATED IN: chloroplast stroma%2C chloroplast…	26231702	26235043	26232196	26234713
AT1G69840.3	-0.96927	10.9478	0.692196	-0.277074	ID=AT1G69840;Name=AT1G69840;Note=SPFH/Band 7/PHB domain-containing membrane-associated protein family;computational_description=SPFH/Band 7/PHB domain-containing membrane-associated protein family%3B INVOLVED IN: biological_process unknown%3B LOCATED IN: plasma membrane%2C chloroplast%2C vacuole%3B EXPRESSED IN: 26 plant structures%3B EXPRESSED DURING: 15 growth stages%3B CONTAINS InterPro DOMAIN…	26293594	26295649	26293931	26295150
AT1G70200.1	0.7668	11.5927	-0.0902849	0.676515	ID=AT1G70200;Name=AT1G70200;Note=RNA-binding (RRM/RBD/RNP motifs) family protein;computational_description=RNA-binding (RRM/RBD/RNP motifs) family protein%3B FUNCTIONS IN: nucleic acid binding%3B LOCATED IN: chloroplast%3B EXPRESSED IN: 23 plant structures%3B EXPRESSED DURING: 13 growth stages%3B CONTAINS InterPro DOMAIN/s: RNA recognition motif%2C RNP-1 (InterPro:IPR000504)%3B Has 4744 Blast hit…	26432296	26434538	26432513	26434351
AT1G70480.1	0.92836	10.3362	0.0490852	0.977445	ID=AT1G70480;Name=AT1G70480;Note=OBP32pep%2C putative (DUF220);computational_description=Domain of unknown function (DUF220)%3B CONTAINS InterPro DOMAIN/s: Protein of unknown function DUF220 (InterPro:IPR003863)%3B BEST Arabidopsis thaliana protein match is: Domain of unknown function (DUF220) (TAIR:AT1G23560.1)%3B Has 170 Blast hits to 157 proteins in 17 species: Archae - 0%3B Bacteria - 4%3B Me…	26561715	26563952	26562303	26563608
AT1G70670.1	-1.54625	9.0102	0.442418	-1.10383	ID=AT1G70670;Name=AT1G70670;Note=Caleosin-related family protein;curator_summary=The gene encodes a stress-responsive and OB-associated non-seed caleosin-like protein. It plays a negative regulator role in ABA signaling.;symbol=CLO4;Alias=AtCLO4,Arabidopsis thaliana caleosin 4,PXG4,peroxygenase 4;full_name=caleosin 4;computational_description=Caleosin-related family protein%3B CONTAINS InterPro D…	26644564	26646200	26644829	26645970
AT1G70890.1	-0.639508	11.3625	1.35408	0.714574	ID=AT1G70890;Name=AT1G70890;Note=MLP-like protein 43;symbol=MLP43;full_name=MLP-like protein 43;computational_description=MLP-like protein 43 (MLP43)%3B FUNCTIONS IN: molecular_function unknown%3B INVOLVED IN: response to biotic stimulus%2C defense response%3B LOCATED IN: chloroplast%3B EXPRESSED IN: 17 plant structures%3B EXPRESSED DURING: 10 growth stages%3B CONTAINS InterPro DOMAIN/s: Bet v I …	26725520	26726652	26725911	26726489
AT1G70900.1	1.37587	10.1348	0.397654	1.77353	ID=AT1G70900;Name=AT1G70900;Note=hypothetical protein;computational_description=unknown protein%3B BEST Arabidopsis thaliana protein match is: unknown protein (TAIR:AT1G23110.4)%3B Has 57 Blast hits to 57 proteins in 14 species: Archae - 0%3B Bacteria - 0%3B Metazoa - 0%3B Fungi - 0%3B Plants - 57%3B Viruses - 0%3B Other Eukaryotes - 0 (source: NCBI BLink).;Dbxref=PMID:14617064,PMID:18650403,locu…	26731781	26734022	26732455	26733637
AT1G71020.1	0.837544	11.8161	-0.388482	0.449063	ID=AT1G71020;Name=AT1G71020;Note=ARM repeat superfamily protein;computational_description=ARM repeat superfamily protein%3B FUNCTIONS IN: ubiquitin-protein ligase activity%2C binding%3B INVOLVED IN: protein ubiquitination%3B LOCATED IN: ubiquitin ligase complex%3B EXPRESSED IN: 20 plant structures%3B EXPRESSED DURING: 11 growth stages%3B CONTAINS InterPro DOMAIN/s: U box domain (InterPro:IPR00361…	26790548	26793319	26790824	26793105
AT1G71080.1	1.17221	11.4272	-0.48439	0.687817	ID=AT1G71080;Name=AT1G71080;Note=RNA polymerase II transcription elongation factor;computational_description=RNA polymerase II transcription elongation factor%3B FUNCTIONS IN: molecular_function unknown%3B INVOLVED IN: biological_process unknown%3B LOCATED IN: cellular_component unknown%3B EXPRESSED IN: 23 plant structures%3B EXPRESSED DURING: 13 growth stages%3B CONTAINS InterPro DOMAIN/s: Eaf%2…	26809719	26811848	26809986	26811645
AT1G71280.1	-2.86977	4.6417	2.22547	-0.644303	ID=AT1G71280;Name=AT1G71280;Note=DEA(D/H)-box RNA helicase family protein;computational_description=DEA(D/H)-box RNA helicase family protein%3B CONTAINS InterPro DOMAIN/s: RNA helicase%2C DEAD-box type%2C Q motif (InterPro:IPR014014)%2C DNA/RNA helicase%2C DEAD/DEAH box type%2C N-terminal (InterPro:IPR011545)%2C RNA helicase%2C ATP-dependent%2C DEAD-box%2C conserved site (InterPro:IPR000629)%2C D…	26870092	26872152	26870261	26872152
AT1G71410.1	0.707838	12.3944	-0.81245	-0.104612	ID=AT1G71410;Name=AT1G71410;Note=ARM repeat superfamily protein;computational_description=ARM repeat superfamily protein%3B FUNCTIONS IN: binding%2C protein kinase activity%2C kinase activity%2C ATP binding%3B INVOLVED IN: protein amino acid phosphorylation%3B LOCATED IN: membrane%3B EXPRESSED IN: 24 plant structures%3B EXPRESSED DURING: 15 growth stages%3B CONTAINS InterPro DOMAIN/s: Protein kin…	26912725	26917727	26913069	26917515
AT1G72030.1	1.94769	9.45311	0.165195	2.11289	ID=AT1G72030;Name=AT1G72030;Note=Acyl-CoA N-acyltransferases (NAT) superfamily protein;computational_description=Acyl-CoA N-acyltransferases (NAT) superfamily protein%3B FUNCTIONS IN: N-acetyltransferase activity%3B INVOLVED IN: metabolic process%3B EXPRESSED IN: 22 plant structures%3B EXPRESSED DURING: 13 growth stages%3B CONTAINS InterPro DOMAIN/s: GCN5-related N-acetyltransferase%2C C-terminal…	27110831	27111932	27110886	27111825
AT1G72410.1	1.0528	12.8178	-0.601301	0.451497	ID=AT1G72410;Name=AT1G72410;Note=COP1-interacting protein-like protein;computational_description=COP1-interacting protein-related%3B FUNCTIONS IN: molecular_function unknown%3B INVOLVED IN: biological_process unknown%3B LOCATED IN: plasma membrane%3B EXPRESSED IN: 23 plant structures%3B EXPRESSED DURING: 13 growth stages%3B BEST Arabidopsis thaliana protein match is: unknown protein (TAIR:AT1G173…	27251709	27257081	27251948	27256246
AT1G72410.2	1.06073	12.7562	-0.599899	0.460827	ID=AT1G72410;Name=AT1G72410;Note=COP1-interacting protein-like protein;computational_description=COP1-interacting protein-related%3B FUNCTIONS IN: molecular_function unknown%3B INVOLVED IN: biological_process unknown%3B LOCATED IN: plasma membrane%3B EXPRESSED IN: 23 plant structures%3B EXPRESSED DURING: 13 growth stages%3B BEST Arabidopsis thaliana protein match is: unknown protein (TAIR:AT1G173…	27251709	27257081	27251948	27256246
AT1G73010.1	-1.2944	6.70199	3.27131	1.97691	ID=AT1G73010;Name=AT1G73010;Note=inorganic pyrophosphatase 1;curator_summary=Encodes PPsPase1%2C a pyrophosphate-specific phosphatase catalyzing the specific cleavage of pyrophosphate (Km 38.8 uM) with an alkaline catalytic pH optimum. Expression is upregulated in the shoot of cax1/cax3 mutant.;symbol=PS2;Alias=ATPS2,phosphate starvation-induced gene 2,AtPPsPase1,pyrophosphate-specific phosphatas…	27464527	27466348	27464779	27466180
AT1G73320.1	2.18571	8.42811	-0.883794	1.30192	ID=AT1G73320;Name=AT1G73320;Note=S-adenosyl-L-methionine-dependent methyltransferases superfamily protein;computational_description=S-adenosyl-L-methionine-dependent methyltransferases superfamily protein%3B CONTAINS InterPro DOMAIN/s: Methyltransferase-16%2C putative (InterPro:IPR019410)%3B BEST Arabidopsis thaliana protein match is: S-adenosyl-L-methionine-dependent methyltransferases superfami…	27565393	27567222	27565727	27567094
AT1G73320.2	2.08737	8.28138	-0.780736	1.30663	ID=AT1G73320;Name=AT1G73320;Note=S-adenosyl-L-methionine-dependent methyltransferases superfamily protein;computational_description=S-adenosyl-L-methionine-dependent methyltransferases superfamily protein%3B CONTAINS InterPro DOMAIN/s: Methyltransferase-16%2C putative (InterPro:IPR019410)%3B BEST Arabidopsis thaliana protein match is: S-adenosyl-L-methionine-dependent methyltransferases superfami…	27565393	27567210	27566100	27567094
AT1G73330.1	-0.880249	14.0422	-0.515989	-1.39624	ID=AT1G73330;Name=AT1G73330;Note=drought-repressed 4;curator_summary=encodes a plant-specific protease inhibitor-like protein whose transcript level in root disappears in response to progressive drought stress. The decrease in transcript level is independent from abscisic acid level.;symbol=DR4;Alias=ATDR4,drought-repressed 4;full_name=drought-repressed 4;computational_description=drought-repress…	27568713	27569823	27569021	27569651
AT1G73700.1	4.65329	5.48972	1.32383	5.97712	ID=AT1G73700;Name=AT1G73700;Note=MATE efflux family protein;computational_description=MATE efflux family protein%3B FUNCTIONS IN: antiporter activity%2C drug transmembrane transporter activity%2C transporter activity%3B INVOLVED IN: drug transmembrane transport%2C transmembrane transport%3B LOCATED IN: membrane%3B EXPRESSED IN: 8 plant structures%3B EXPRESSED DURING: 4 anthesis%2C petal different…	27717379	27719741	27717553	27719055
AT1G73870.1	1.93341	9.20971	0.0878887	2.0213	ID=AT1G73870;Name=AT1G73870;Note=B-box type zinc finger protein with CCT domain-containing protein;symbol=BBX16;Alias=COL7,CONSTANS-LIKE 7;full_name=B-box domain protein 16;computational_description=B-box type zinc finger protein with CCT domain%3B FUNCTIONS IN: sequence-specific DNA binding transcription factor activity%2C zinc ion binding%3B INVOLVED IN: regulation of transcription%3B LOCATED I…	27778983	27780809	27779289	27780522
AT1G74660.1	-1.69561	7.98678	-0.100815	-1.79642	ID=AT1G74660;Name=AT1G74660;Note=mini zinc finger 1;curator_summary=Encodes MINI ZINC FINGER 1 (MIF1) which has a zinc finger domain but lacks other protein motifs normally present in transcription factors. MIF1 physically interact with a group of zinc finger-homeodomain (ZHD) transcription factors%2C such as ZHD5 (AT1G75240)%2C that regulate floral architecture and leaf development. Gel mobility…	28047251	28048186	28047741	28048050
AT1G75130.1	1.14671	10.6877	-0.868655	0.278055	ID=AT1G75130;Name=AT1G75130;Note=cytochrome P450%2C family 721%2C subfamily A%2C polypeptide 1;curator_summary=member of CYP721A;symbol=CYP721A1;full_name=cytochrome P450%2C family 721%2C subfamily A%2C polypeptide 1;computational_description=cytochrome P450%2C family 721%2C subfamily A%2C polypeptide 1 (CYP721A1)%3B FUNCTIONS IN: electron carrier activity%2C monooxygenase activity%2C iron ion bi…	28199937	28201975	28200072	28201911
AT1G75300.1	2.09556	8.26661	0.0724428	2.16801	ID=AT1G75300;Name=AT1G75300;Note=NmrA-like negative transcriptional regulator family protein;curator_summary=encodes a protein whose sequence is similar to an isoflavone reductase;computational_description=NmrA-like negative transcriptional regulator family protein%3B FUNCTIONS IN: oxidoreductase activity%2C acting on NADH or NADPH%3B INVOLVED IN: metabolic process%3B LOCATED IN: cellular_compone…	28255494	28257040	28255551	28256927
AT1G75360.2	-3.01424	6.77315	-0.828482	-3.84272	ID=AT1G75360;Name=AT1G75360;Note=transmembrane protein;computational_description=unknown protein%3B Has 74 Blast hits to 71 proteins in 15 species: Archae - 0%3B Bacteria - 4%3B Metazoa - 4%3B Fungi - 0%3B Plants - 54%3B Viruses - 0%3B Other Eukaryotes - 12 (source: NCBI BLink).;Dbxref=PMID:20736450,locus:2018432;locus_type=protein_coding	28274587	28276589	28275083	28275956
AT1G75370.1	1.12533	11.5395	-0.0694721	1.05586	ID=AT1G75370;Name=AT1G75370;Note=Sec14p-like phosphatidylinositol transfer family protein;computational_description=Sec14p-like phosphatidylinositol transfer family protein%3B FUNCTIONS IN: transporter activity%3B INVOLVED IN: transport%3B LOCATED IN: plasma membrane%3B EXPRESSED IN: 24 plant structures%3B EXPRESSED DURING: 13 growth stages%3B CONTAINS InterPro DOMAIN/s: Cellular retinaldehyde-bi…	28276280	28280033	28276656	28279798
AT1G75370.2	1.11573	11.3034	-0.0598512	1.05588	ID=AT1G75370;Name=AT1G75370;Note=Sec14p-like phosphatidylinositol transfer family protein;computational_description=Sec14p-like phosphatidylinositol transfer family protein%3B FUNCTIONS IN: transporter activity%3B INVOLVED IN: transport%3B LOCATED IN: plasma membrane%3B EXPRESSED IN: 24 plant structures%3B EXPRESSED DURING: 13 growth stages%3B CONTAINS InterPro DOMAIN/s: Cellular retinaldehyde-bi…	28276439	28279798	28276439	28279798
AT1G75800.1	1.11873	12.9127	-0.908275	0.210457	ID=AT1G75800;Name=AT1G75800;Note=Pathogenesis-related thaumatin superfamily protein;computational_description=Pathogenesis-related thaumatin superfamily protein%3B FUNCTIONS IN: molecular_function unknown%3B INVOLVED IN: response to other organism%3B LOCATED IN: endomembrane system%3B EXPRESSED IN: 22 plant structures%3B EXPRESSED DURING: 13 growth stages%3B CONTAINS InterPro DOMAIN/s: Thaumatin%…	28458690	28460961	28458888	28460447
AT1G76010.2	0.943565	12.6912	-0.441417	0.502148	ID=AT1G76010;Name=AT1G76010;Note=Alba DNA/RNA-binding protein;computational_description=Alba DNA/RNA-binding protein%3B FUNCTIONS IN: nucleic acid binding%3B INVOLVED IN: biological_process unknown%3B LOCATED IN: cellular_component unknown%3B EXPRESSED IN: 25 plant structures%3B EXPRESSED DURING: 15 growth stages%3B CONTAINS InterPro DOMAIN/s: Alba%2C DNA/RNA-binding protein (InterPro:IPR002775)%…	28528074	28530923	28528504	28530488
AT1G76490.1	0.971592	14.9006	-1.10581	-0.134213	ID=AT1G76490;Name=AT1G76490;Note=hydroxy methylglutaryl CoA reductase 1;curator_summary=Encodes a 3-hydroxy-3-methylglutaryl coenzyme A reductase%2C which is involved in melavonate biosynthesis and performs the first committed step in isoprenoid biosynthesis. Expression is activated in dark in leaf tissue but not controlled by light in the root (confine;symbol=HMG1;Alias=AtHMGR1,HMGR1,3-HYDROXY-3…	28695759	28698852	28695951	28698206
AT1G76710.2	1.18417	10.1291	-0.816508	0.367664	ID=AT1G76710;Name=AT1G76710;Note=SET domain group 26;symbol=ASHH1;Alias=SDG26,SET domain group 26;full_name=ASH1-RELATED PROTEIN 1;computational_description=SET domain group 26 (SDG26)%3B FUNCTIONS IN: histone-lysine N-methyltransferase activity%3B INVOLVED IN: vegetative to reproductive phase transition of meristem%2C histone methylation%3B LOCATED IN: nucleus%3B EXPRESSED IN: 23 plant structure…	28789728	28792640	28789886	28792371
AT1G76710.3	1.14667	9.99498	-0.78453	0.362141	ID=AT1G76710;Name=AT1G76710;Note=SET domain group 26;symbol=ASHH1;Alias=SDG26,SET domain group 26;full_name=ASH1-RELATED PROTEIN 1;computational_description=SET domain group 26 (SDG26)%3B FUNCTIONS IN: histone-lysine N-methyltransferase activity%3B INVOLVED IN: vegetative to reproductive phase transition of meristem%2C histone methylation%3B LOCATED IN: nucleus%3B EXPRESSED IN: 23 plant structure…	28789719	28792719	28789886	28792371
AT1G76710.4	1.15213	9.99499	-0.784545	0.367585	ID=AT1G76710;Name=AT1G76710;Note=SET domain group 26;symbol=ASHH1;Alias=SDG26,SET domain group 26;full_name=ASH1-RELATED PROTEIN 1;computational_description=SET domain group 26 (SDG26)%3B FUNCTIONS IN: histone-lysine N-methyltransferase activity%3B INVOLVED IN: vegetative to reproductive phase transition of meristem%2C histone methylation%3B LOCATED IN: nucleus%3B EXPRESSED IN: 23 plant structure…	28789728	28792684	28789886	28792371
AT1G77180.2	0.676985	13.2587	-0.649795	0.0271897	ID=AT1G77180;Name=AT1G77180;Note=chromatin protein family;curator_summary=Encodes a putative transcriptional factor. Shows transcriptional activator activity in yeast. Involved in response to abscisic acid%2C salt and osmotic stress.;symbol=SKIP;full_name=SNW/Ski-interacting protein;computational_description=SKIP%3B FUNCTIONS IN: transcription activator activity%3B INVOLVED IN: response to salt s…	28999607	29002143	28999790	29001632
AT1G77180.3	0.653156	12.9597	-0.633668	0.0194877	ID=AT1G77180;Name=AT1G77180;Note=chromatin protein family;curator_summary=Encodes a putative transcriptional factor. Shows transcriptional activator activity in yeast. Involved in response to abscisic acid%2C salt and osmotic stress.;symbol=SKIP;full_name=SNW/Ski-interacting protein;computational_description=SKIP%3B FUNCTIONS IN: transcription activator activity%3B INVOLVED IN: response to salt s…	28999607	29002135	28999790	29001632
AT1G77270.2	1.54287	9.40836	-1.23386	0.309008	ID=AT1G77270;Name=AT1G77270;Note=hypothetical protein;computational_description=unknown protein%3B BEST Arabidopsis thaliana protein match is: unknown protein (TAIR:AT3G07730.1)%3B Has 428 Blast hits to 388 proteins in 92 species: Archae - 0%3B Bacteria - 31%3B Metazoa - 189%3B Fungi - 10%3B Plants - 97%3B Viruses - 0%3B Other Eukaryotes - 101 (source: NCBI BLink).;Dbxref=locus:2195960;locus_type…	29027752	29031285	29028341	29031068
AT1G77850.2	1.1452	10.2863	-0.419004	0.726191	ID=AT1G77850;Name=AT1G77850;Note=auxin response factor 17;curator_summary=Posttranscriptionally regulated by miR160 and is essential for proper development.Regulates early auxin response genes.;symbol=ARF17;full_name=auxin response factor 17;computational_description=auxin response factor 17 (ARF17)%3B FUNCTIONS IN: sequence-specific DNA binding transcription factor activity%3B INVOLVED IN: anato…	29272204	29275507	29272404	29274663
AT1G78010.1	1.12091	10.2639	-0.216948	0.903966	ID=AT1G78010;Name=AT1G78010;Note=tRNA modification GTPase;Alias=TrmE;computational_description=tRNA modification GTPase%2C putative%3B FUNCTIONS IN: GTP binding%2C GTPase activity%3B INVOLVED IN: small GTPase mediated signal transduction%2C tRNA modification%3B LOCATED IN: intracellular%3B EXPRESSED IN: 23 plant structures%3B EXPRESSED DURING: 13 growth stages%3B CONTAINS InterPro DOMAIN/s: Small…	29333411	29336484	29333534	29336297
AT1G78270.1	1.01606	11.1128	-1.16633	-0.15027	ID=AT1G78270;Name=AT1G78270;Note=UDP-glucosyl transferase 85A4;symbol=UGT85A4;Alias=AtUGT85A4,UDP-glucosyl transferase 85A4;full_name=UDP-glucosyl transferase 85A4;computational_description=UDP-glucosyl transferase 85A4 (UGT85A4)%3B FUNCTIONS IN: transferase activity%2C transferring hexosyl groups%2C UDP-glycosyltransferase activity%2C glucuronosyltransferase activity%3B INVOLVED IN: metabolic pr…	29450562	29452417	29450690	29452223
AT1G78830.1	-0.604039	13.9844	0.173952	-0.430088	ID=AT1G78830;Name=AT1G78830;Note=Curculin-like (mannose-binding) lectin family protein;computational_description=Curculin-like (mannose-binding) lectin family protein%3B FUNCTIONS IN: sugar binding%3B LOCATED IN: apoplast%2C cell wall%2C plasma membrane%2C plant-type cell wall%3B EXPRESSED IN: leaf%3B CONTAINS InterPro DOMAIN/s: Curculin-like (mannose-binding) lectin (InterPro:IPR001480)%2C PAN-2…	29636817	29638773	29637140	29638508
AT1G78850.1	-0.667481	14.0599	0.322993	-0.344488	ID=AT1G78850;Name=AT1G78850;Note=D-mannose binding lectin protein with Apple-like carbohydrate-binding domain-containing protein;curator_summary=curculin-like (mannose-binding) lectin family protein%2C low similarity to ser/thr protein kinase from Zea mays (GI:2598067)%3B contains Pfam lectin (probable mannose binding) domain PF01453 but not the protein kinase domain of the Z. mays protein;comput…	29641859	29643535	29642071	29643397
AT1G79750.1	0.723293	13.8413	-0.0964643	0.626828	ID=AT1G79750;Name=AT1G79750;Note=NADP-malic enzyme 4;curator_summary=The malic enzyme (EC 1.1.1.40) encoded by AtNADP-ME4 is localized to chloroplasts. The gene is expressed throughout the whole plant and during embryogenesis and germination. A possible involvement in the fatty acid biosynthesis has been proposed.;symbol=NADP-ME4;Alias=ATNADP-ME4,Arabidopsis thaliana NADP-malic enzyme 4;full_name…	30007287	30011690	30007654	30011179
AT1G80910.1	0.975201	10.2476	-0.0010866	0.974115	ID=AT1G80910;Name=AT1G80910;Note=vacuolar fusion CCZ1-like protein (DUF1712);Alias=CCZ1b,CALCIUM CAFFEINE ZINC SENSITIVITY 1b;computational_description=Protein of unknown function (DUF1712)%3B CONTAINS InterPro DOMAIN/s: Protein of unknown function DUF1712%2C fungi (InterPro:IPR013176)%3B BEST Arabidopsis thaliana protein match is: Protein of unknown function (DUF1712) (TAIR:AT1G16020.2)%3B Has 1…	30400630	30403726	30401158	30403466
AT2G01440.1	0.773571	11.5027	-0.180684	0.592886	ID=AT2G01440;Name=AT2G01440;Note=DEAD/DEAH box RNA helicase family protein;Alias=RECG,Arabidopsis homolog of bacterial RecG;computational_description=DEAD/DEAH box RNA helicase family protein %3B FUNCTIONS IN: ATP-dependent DNA helicase activity%2C helicase activity%2C nucleic acid binding%2C ATP-dependent helicase activity%2C ATP binding%3B INVOLVED IN: DNA repair%2C DNA recombination%3B EXPRESS…	193163	199280	193949	199025
AT2G01480.1	0.983233	10.8066	-0.399245	0.583989	ID=AT2G01480;Name=AT2G01480;Note=O-fucosyltransferase family protein;computational_description=O-fucosyltransferase family protein%3B LOCATED IN: chloroplast%3B EXPRESSED IN: 23 plant structures%3B EXPRESSED DURING: 15 growth stages%3B CONTAINS InterPro DOMAIN/s: GDP-fucose protein O-fucosyltransferase (InterPro:IPR019378)%3B BEST Arabidopsis thaliana protein match is: O-fucosyltransferase family…	216604	220989	216979	220341
AT2G02160.1	0.936309	13.1393	-0.620957	0.315351	ID=AT2G02160;Name=AT2G02160;Note=CCCH-type zinc finger family protein;computational_description=CCCH-type zinc finger family protein%3B FUNCTIONS IN: zinc ion binding%2C nucleic acid binding%3B INVOLVED IN: biological_process unknown%3B LOCATED IN: cellular_component unknown%3B EXPRESSED IN: 24 plant structures%3B EXPRESSED DURING: 13 growth stages%3B CONTAINS InterPro DOMAIN/s: Zinc finger%2C CC…	553085	556131	553406	555899
AT2G02410.12	-3.89031	9.02958	-0.542449	-4.43276	ID=AT2G02410;Name=AT2G02410;Note=yacP-like NYN domain protein;computational_description=unknown protein%3B CONTAINS InterPro DOMAIN/s: Protein of unknown function DUF901 (InterPro:IPR010298)%3B Has 1151 Blast hits to 1151 proteins in 597 species: Archae - 0%3B Bacteria - 1105%3B Metazoa - 0%3B Fungi - 0%3B Plants - 42%3B Viruses - 0%3B Other Eukaryotes - 4 (source: NCBI BLink).;Dbxref=PMID:168295…	632639	634899	632713	632885
AT2G03390.2	1.00473	11.077	-0.0794519	0.925281	ID=AT2G03390;Name=AT2G03390;Note=uvrB/uvrC motif-containing protein;computational_description=uvrB/uvrC motif-containing protein%3B FUNCTIONS IN: DNA binding%2C nuclease activity%3B INVOLVED IN: nucleotide-excision repair%3B LOCATED IN: chloroplast%3B EXPRESSED IN: 25 plant structures%3B EXPRESSED DURING: 15 growth stages%3B CONTAINS InterPro DOMAIN/s: Hemimethylated DNA-binding domain (InterPro:…	1030401	1032625	1030634	1031918
AT2G03390.4	0.803737	11.3988	-0.0727831	0.730953	ID=AT2G03390;Name=AT2G03390;Note=uvrB/uvrC motif-containing protein;computational_description=uvrB/uvrC motif-containing protein%3B FUNCTIONS IN: DNA binding%2C nuclease activity%3B INVOLVED IN: nucleotide-excision repair%3B LOCATED IN: chloroplast%3B EXPRESSED IN: 25 plant structures%3B EXPRESSED DURING: 15 growth stages%3B CONTAINS InterPro DOMAIN/s: Hemimethylated DNA-binding domain (InterPro:…	1030401	1032625	1030634	1032354
AT2G03390.6	0.821883	11.2963	-0.0538372	0.768046	ID=AT2G03390;Name=AT2G03390;Note=uvrB/uvrC motif-containing protein;computational_description=uvrB/uvrC motif-containing protein%3B FUNCTIONS IN: DNA binding%2C nuclease activity%3B INVOLVED IN: nucleotide-excision repair%3B LOCATED IN: chloroplast%3B EXPRESSED IN: 25 plant structures%3B EXPRESSED DURING: 15 growth stages%3B CONTAINS InterPro DOMAIN/s: Hemimethylated DNA-binding domain (InterPro:…	1030401	1032625	1031115	1032354
AT2G03890.1	0.963801	13.267	-0.815813	0.147988	ID=AT2G03890;Name=AT2G03890;Note=phosphoinositide 4-kinase gamma 7;curator_summary=Phosphoinositide kinase which undergo autophosphorylation and phosphorylate serine/threonine residues of protein substrates. Contains phosphoinositide 3/4-kinase and ubiquitin-like domains.;symbol=PI4K GAMMA 7;Alias=ATPI4K GAMMA 7,phosphoinositide 4-kinase gamma 7,UBDK GAMMA 7,UBIQUITIN-LIKE DOMAIN KINASE GAMMA 7;f…	1185457	1188681	1186235	1188151
AT2G03890.2	0.956719	13.0269	-0.800895	0.155825	ID=AT2G03890;Name=AT2G03890;Note=phosphoinositide 4-kinase gamma 7;curator_summary=Phosphoinositide kinase which undergo autophosphorylation and phosphorylate serine/threonine residues of protein substrates. Contains phosphoinositide 3/4-kinase and ubiquitin-like domains.;symbol=PI4K GAMMA 7;Alias=ATPI4K GAMMA 7,phosphoinositide 4-kinase gamma 7,UBDK GAMMA 7,UBIQUITIN-LIKE DOMAIN KINASE GAMMA 7;f…	1185524	1188545	1186235	1188151
AT2G04570.1	-1.05844	9.96068	0.63925	-0.419189	ID=AT2G04570;Name=AT2G04570;Note=GDSL-like Lipase/Acylhydrolase superfamily protein;computational_description=GDSL-like Lipase/Acylhydrolase superfamily protein%3B FUNCTIONS IN: hydrolase activity%2C acting on ester bonds%2C carboxylesterase activity%3B INVOLVED IN: lipid metabolic process%3B LOCATED IN: endomembrane system%3B EXPRESSED IN: 21 plant structures%3B EXPRESSED DURING: 12 growth stage…	1594587	1596372	1594746	1596129
AT2G05620.2	0.838141	11.7828	0.093117	0.931258	ID=AT2G05620;Name=AT2G05620;Note=proton gradient regulation 5;curator_summary=Involved in electron flow in Photosystem I. Essential for photoprotection.;symbol=PGR5;Alias=AtPGR5;full_name=proton gradient regulation 5;computational_description=proton gradient regulation 5 (PGR5)%3B FUNCTIONS IN: electron carrier activity%3B INVOLVED IN: response to water deprivation%2C response to high light inten…	2080646	2081859	2081203	2081687
AT2G05830.2	-0.857786	11.1609	0.545212	-0.312574	ID=AT2G05830;Name=AT2G05830;Note=NagB/RpiA/CoA transferase-like superfamily protein;curator_summary=Encodes a 5-methylthioribose-1-phosphate isomerase.;Alias=MTI1,5-METHYLTHIORIBOSE KINASE 1;computational_description=NagB/RpiA/CoA transferase-like superfamily protein%3B FUNCTIONS IN: GTP binding%2C translation initiation factor activity%3B INVOLVED IN: cellular biosynthetic process%2C translation…	2229538	2232149	2229759	2229925
AT2G06850.1	-0.749126	14.2031	-0.414384	-1.16351	ID=AT2G06850;Name=AT2G06850;Note=xyloglucan endotransglucosylase/hydrolase 4;curator_summary=endoxyloglucan transferase (EXGT-A1) gene;symbol=XTH4;Alias=EXGT-A1,endoxyloglucan transferase A1,EXT,ENDOXYLOGLUCAN TRANSFERASE;full_name=xyloglucan endotransglucosylase/hydrolase 4;computational_description=xyloglucan endotransglucosylase/hydrolase 4 (XTH4)%3B FUNCTIONS IN: hydrolase activity%2C acting …	2763448	2765743	2763618	2765490
AT2G06850.2_1	-0.84242	13.8753	-0.422844	-1.26526	ID=AT2G06850;Name=AT2G06850;Note=xyloglucan endotransglucosylase/hydrolase 4;curator_summary=endoxyloglucan transferase (EXGT-A1) gene;symbol=XTH4;Alias=EXGT-A1,endoxyloglucan transferase A1,EXT,ENDOXYLOGLUCAN TRANSFERASE;full_name=xyloglucan endotransglucosylase/hydrolase 4;computational_description=xyloglucan endotransglucosylase/hydrolase 4 (XTH4)%3B FUNCTIONS IN: hydrolase activity%2C acting …	2763512	2765740	2763619	2763911
AT2G06850.2_2	-0.673217	13.8753	-0.422847	-1.09606	ID=AT2G06850;Name=AT2G06850;Note=xyloglucan endotransglucosylase/hydrolase 4;curator_summary=endoxyloglucan transferase (EXGT-A1) gene;symbol=XTH4;Alias=EXGT-A1,endoxyloglucan transferase A1,EXT,ENDOXYLOGLUCAN TRANSFERASE;full_name=xyloglucan endotransglucosylase/hydrolase 4;computational_description=xyloglucan endotransglucosylase/hydrolase 4 (XTH4)%3B FUNCTIONS IN: hydrolase activity%2C acting …	2763512	2765740	2764268	2765489
AT2G07180.1	1.2346	11.7596	-0.598841	0.635763	ID=AT2G07180;Name=AT2G07180;Note=Protein kinase superfamily protein;computational_description=Protein kinase superfamily protein%3B FUNCTIONS IN: protein serine/threonine kinase activity%2C protein kinase activity%2C kinase activity%2C ATP binding%3B INVOLVED IN: protein amino acid phosphorylation%2C N-terminal protein myristoylation%3B LOCATED IN: cellular_component unknown%3B EXPRESSED IN: 25 p…	2980819	2983657	2981081	2983271
AT2G13360.1	0.58619	15.9945	-0.468326	0.117863	ID=AT2G13360;Name=AT2G13360;Note=alanine:glyoxylate aminotransferase;curator_summary=Encodes a peroxisomal photorespiratory enzyme that catalyzes transamination reactions with multiple substrates. It is involved in photorespiration.;symbol=AGT;Alias=AGT1,ALANINE:GLYOXYLATE AMINOTRANSFERASE 1,SGAT,L-serine:glyoxylate aminotransferase;full_name=alanine:glyoxylate aminotransferase;computational_desc…	5538739	5541409	5539416	5540902
AT2G14910.1	1.88949	12.8467	-0.496822	1.39267	ID=AT2G14910;Name=AT2G14910;Note=MAR-binding filament-like protein;computational_description=unknown protein%3B LOCATED IN: chloroplast%3B EXPRESSED IN: 24 plant structures%3B EXPRESSED DURING: 15 growth stages%3B BEST Arabidopsis thaliana protein match is: unknown protein (TAIR:AT5G14970.1)%3B Has 605 Blast hits to 425 proteins in 102 species: Archae - 0%3B Bacteria - 300%3B Metazoa - 25%3B Fung…	6406388	6409167	6406956	6409015
AT2G14910.2	1.87269	12.6838	-0.489208	1.38348	ID=AT2G14910;Name=AT2G14910;Note=MAR-binding filament-like protein;computational_description=unknown protein%3B LOCATED IN: chloroplast%3B EXPRESSED IN: 24 plant structures%3B EXPRESSED DURING: 15 growth stages%3B BEST Arabidopsis thaliana protein match is: unknown protein (TAIR:AT5G14970.1)%3B Has 605 Blast hits to 425 proteins in 102 species: Archae - 0%3B Bacteria - 300%3B Metazoa - 25%3B Fung…	6406475	6409152	6407194	6409015
AT2G15970.2	-0.624077	12.1435	0.704998	0.0809207	ID=AT2G15970;Name=AT2G15970;Note=cold regulated 413 plasma membrane 1;curator_summary=encodes an alpha form of a protein similar to the cold acclimation protein WCOR413 in wheat. Expression is induced by short-term cold-treatment%2C water deprivation%2C and abscisic acid treatment.;symbol=COR413-PM1;Alias=ATCOR413-PM1,ARABIDOPSIS THALIANA COLD-REGULATED413 PLASMA MEMBRANE 1,ATCYP19,CYCLOPHILLIN 1…	6950040	6951192	6950169	6951060
AT2G16060.1	-0.781586	11.684	-1.11034	-1.89193	ID=AT2G16060;Name=AT2G16060;Note=hemoglobin 1;curator_summary=Encodes a class 1 nonsymbiotic hemoglobin induced by low oxygen levels with very high oxygen affinity. It is not likely to be a hemoglobin transporter because of its extremely high affinity for oxygen. Overexpression impairs cold stress-induced nitric oxide (NO) production.;symbol=HB1;Alias=AHB1,hemoglobin 1,ARATH GLB1,ATGLB1,GLB1,CLAS…	6982530	6983777	6982781	6983522
AT2G16070.3	1.074	10.5484	-0.505593	0.568411	ID=AT2G16070;Name=AT2G16070;Note=plastid division2;curator_summary=An integral outer envelope membrane protein (its homolog in A thaliana PDV1)%2C component of the plastid division machinery. Similar to ARC6%2C PDV2 localizes to a continuous ring at the division site in wild-type plants. PDV1 and PDV2 are required for localization of ARC5 at the chloroplast division site.;symbol=PDV2;full_name=PL…	6983847	6985514	6984074	6984646
AT2G16650.1	1.69645	9.99029	-0.465125	1.23133	ID=AT2G16650;Name=AT2G16650;Note=proteinaceous RNase P 2;curator_summary=Encodes a proteinaceous RNase P that supports RNase P activity in vivo in both organelles and the nucleus. It is also involved in the maturation of small nucleolar RNA (snoRNA) and mRNA.;symbol=PRORP2;full_name=proteinaceous RNase P 2;computational_description=proteinaceous RNase P 2 (PRORP2)%3B FUNCTIONS IN: antiporter acti…	7215590	7218558	7215936	7218061
AT2G16650.2	1.77659	9.75683	-0.497976	1.27861	ID=AT2G16650;Name=AT2G16650;Note=proteinaceous RNase P 2;curator_summary=Encodes a proteinaceous RNase P that supports RNase P activity in vivo in both organelles and the nucleus. It is also involved in the maturation of small nucleolar RNA (snoRNA) and mRNA.;symbol=PRORP2;full_name=proteinaceous RNase P 2;computational_description=proteinaceous RNase P 2 (PRORP2)%3B FUNCTIONS IN: antiporter acti…	7215698	7218527	7215936	7217764
AT2G16850.1	-0.990641	9.7696	0.20957	-0.781072	ID=AT2G16850;Name=AT2G16850;Note=plasma membrane intrinsic protein 2%3B8;symbol=PIP2%3B8;Alias=PIP3B,PLASMA MEMBRANE INTRINSIC PROTEIN 3B;full_name=plasma membrane intrinsic protein 2%3B8;computational_description=plasma membrane intrinsic protein 2%3B8 (PIP2%3B8)%3B FUNCTIONS IN: water channel activity%3B INVOLVED IN: transport%2C transmembrane transport%3B LOCATED IN: membrane%3B EXPRESSED IN: …	7301333	7303509	7301646	7303180
AT2G16940.1	0.744292	11.9936	-0.153642	0.59065	ID=AT2G16940;Name=AT2G16940;Note=Splicing factor%2C CC1-like protein;computational_description=Splicing factor%2C CC1-like%3B FUNCTIONS IN: RNA binding%2C nucleotide binding%2C nucleic acid binding%3B INVOLVED IN: mRNA processing%3B LOCATED IN: nucleus%3B EXPRESSED IN: 24 plant structures%3B EXPRESSED DURING: 13 growth stages%3B CONTAINS InterPro DOMAIN/s: RNA recognition motif%2C RNP-1 (InterPro…	7342606	7347464	7342868	7347052
AT2G16940.3	0.740046	11.8536	-0.147583	0.592462	ID=AT2G16940;Name=AT2G16940;Note=Splicing factor%2C CC1-like protein;computational_description=Splicing factor%2C CC1-like%3B FUNCTIONS IN: RNA binding%2C nucleotide binding%2C nucleic acid binding%3B INVOLVED IN: mRNA processing%3B LOCATED IN: nucleus%3B EXPRESSED IN: 24 plant structures%3B EXPRESSED DURING: 13 growth stages%3B CONTAINS InterPro DOMAIN/s: RNA recognition motif%2C RNP-1 (InterPro…	7342606	7347408	7342868	7347052
AT2G16940.4	0.77577	11.9824	-0.140504	0.635266	ID=AT2G16940;Name=AT2G16940;Note=Splicing factor%2C CC1-like protein;computational_description=Splicing factor%2C CC1-like%3B FUNCTIONS IN: RNA binding%2C nucleotide binding%2C nucleic acid binding%3B INVOLVED IN: mRNA processing%3B LOCATED IN: nucleus%3B EXPRESSED IN: 24 plant structures%3B EXPRESSED DURING: 13 growth stages%3B CONTAINS InterPro DOMAIN/s: RNA recognition motif%2C RNP-1 (InterPro…	7342606	7347444	7342868	7345835
AT2G17710.1	-1.04231	9.02582	-0.274328	-1.31664	ID=AT2G17710;Name=AT2G17710;Note=Big1;computational_description=unknown protein%3B Has 39 Blast hits to 39 proteins in 14 species: Archae - 0%3B Bacteria - 0%3B Metazoa - 0%3B Fungi - 0%3B Plants - 39%3B Viruses - 0%3B Other Eukaryotes - 0 (source: NCBI BLink).;Dbxref=PMID:16299181,PMID:16679420,PMID:18315867,PMID:18650403,locus:2827886;locus_type=protein_coding	7693595	7694746	7693862	7694554
AT2G17975.2_1	1.93565	8.48094	-0.908041	1.02761	ID=AT2G17975;Name=AT2G17975;Note=zinc finger (Ran-binding) family protein;computational_description=zinc finger (Ran-binding) family protein%3B FUNCTIONS IN: binding%2C zinc ion binding%3B INVOLVED IN: biological_process unknown%3B LOCATED IN: intracellular%3B EXPRESSED IN: 23 plant structures%3B EXPRESSED DURING: 13 growth stages%3B CONTAINS InterPro DOMAIN/s: Zinc finger%2C RanBP2-type (InterPr…	7822237	7824031	7822237	7823915
AT2G17975.2_2	5.56927	8.4809	-0.907744	4.66153	ID=AT2G17975;Name=AT2G17975;Note=zinc finger (Ran-binding) family protein;computational_description=zinc finger (Ran-binding) family protein%3B FUNCTIONS IN: binding%2C zinc ion binding%3B INVOLVED IN: biological_process unknown%3B LOCATED IN: intracellular%3B EXPRESSED IN: 23 plant structures%3B EXPRESSED DURING: 13 growth stages%3B CONTAINS InterPro DOMAIN/s: Zinc finger%2C RanBP2-type (InterPr…	7822237	7824031	7823319	7823969
AT2G18190.1	-2.05728	3.6763	4.38724	2.32996	ID=AT2G18190;Name=AT2G18190;Note=P-loop containing nucleoside triphosphate hydrolases superfamily protein;computational_description=P-loop containing nucleoside triphosphate hydrolases superfamily protein%3B FUNCTIONS IN: nucleoside-triphosphatase activity%2C ATPase activity%2C nucleotide binding%2C ATP binding%3B INVOLVED IN: response to salt stress%3B LOCATED IN: endomembrane system%3B EXPRESSE…	7913954	7915872	7914304	7915872
AT2G18193.1	-0.893046	8.39448	2.92739	2.03435	ID=AT2G18193;Name=AT2G18193;Note=P-loop containing nucleoside triphosphate hydrolases superfamily protein;computational_description=P-loop containing nucleoside triphosphate hydrolases superfamily protein%3B FUNCTIONS IN: nucleoside-triphosphatase activity%2C ATPase activity%2C nucleotide binding%2C ATP binding%3B LOCATED IN: endomembrane system%3B EXPRESSED IN: callus%3B CONTAINS InterPro DOMAIN…	7917412	7919345	7917620	7919184
AT2G18280.2	1.57923	12.8952	-1.1544	0.424831	ID=AT2G18280;Name=AT2G18280;Note=tubby like protein 2;curator_summary=Member of TLP family;symbol=TLP2;Alias=AtTLP2,tubby like protein 2;full_name=tubby like protein 2;computational_description=tubby like protein 2 (TLP2)%3B CONTAINS InterPro DOMAIN/s: F-box domain%2C cyclin-like (InterPro:IPR001810)%2C Tubby%2C C-terminal%2C conserved site (InterPro:IPR018066)%2C Tubby%2C C-terminal (InterPro:IP…	7945997	7948468	7946753	7948176
AT2G18720.2	-4.21313	2.29932	5.82828	1.61515	ID=AT2G18720;Name=AT2G18720;Note=Translation elongation factor EF1A/initiation factor IF2gamma family protein;computational_description=Translation elongation factor EF1A/initiation factor IF2gamma family protein%3B FUNCTIONS IN: serine-type peptidase activity%2C translation factor activity%2C nucleic acid binding%2C GTP binding%2C GTPase activity%3B LOCATED IN: integral to membrane%3B EXPRESSED …	8114854	8117085	8114919	8116743
AT2G18720.3	-4.22132	2.30539	5.36425	1.14293	ID=AT2G18720;Name=AT2G18720;Note=Translation elongation factor EF1A/initiation factor IF2gamma family protein;computational_description=Translation elongation factor EF1A/initiation factor IF2gamma family protein%3B FUNCTIONS IN: serine-type peptidase activity%2C translation factor activity%2C nucleic acid binding%2C GTP binding%2C GTPase activity%3B LOCATED IN: integral to membrane%3B EXPRESSED …	8114919	8116338	8114919	8116060
AT2G18980.1	-0.897809	10.0072	0.500233	-0.397576	ID=AT2G18980;Name=AT2G18980;Note=Peroxidase superfamily protein;computational_description=Peroxidase superfamily protein%3B FUNCTIONS IN: peroxidase activity%2C heme binding%3B INVOLVED IN: oxidation reduction%2C response to oxidative stress%3B LOCATED IN: endomembrane system%3B EXPRESSED IN: 6 plant structures%3B EXPRESSED DURING: LP.04 four leaves visible%2C petal differentiation and expansion …	8233334	8235440	8233418	8235294
AT2G20110.2	1.59708	8.58987	-0.520691	1.07639	ID=AT2G20110;Name=AT2G20110;Note=Tesmin/TSO1-like CXC domain-containing protein;computational_description=Tesmin/TSO1-like CXC domain-containing protein%3B FUNCTIONS IN: sequence-specific DNA binding transcription factor activity%3B LOCATED IN: cellular_component unknown%3B EXPRESSED IN: 23 plant structures%3B EXPRESSED DURING: 13 growth stages%3B CONTAINS InterPro DOMAIN/s: Tesmin/TSO1-like%2C C…	8684116	8687218	8684559	8686870
AT2G20110.3	1.73677	8.21811	-0.660584	1.07619	ID=AT2G20110;Name=AT2G20110;Note=Tesmin/TSO1-like CXC domain-containing protein;computational_description=Tesmin/TSO1-like CXC domain-containing protein%3B FUNCTIONS IN: sequence-specific DNA binding transcription factor activity%3B LOCATED IN: cellular_component unknown%3B EXPRESSED IN: 23 plant structures%3B EXPRESSED DURING: 13 growth stages%3B CONTAINS InterPro DOMAIN/s: Tesmin/TSO1-like%2C C…	8684495	8687218	8684559	8686870
AT2G20250.1	1.97929	8.35261	0.161323	2.14061	ID=AT2G20250;Name=AT2G20250;Note=hypothetical protein;computational_description=unknown protein%3B Has 10 Blast hits to 10 proteins in 6 species: Archae - 0%3B Bacteria - 0%3B Metazoa - 0%3B Fungi - 2%3B Plants - 8%3B Viruses - 0%3B Other Eukaryotes - 0 (source: NCBI BLink).;Dbxref=PMID:18775970,locus:2038967;locus_type=protein_coding	8733284	8736597	8734048	8736416
AT2G20250.2	2.00326	8.31824	0.137372	2.14063	ID=AT2G20250;Name=AT2G20250;Note=hypothetical protein;computational_description=unknown protein%3B Has 10 Blast hits to 10 proteins in 6 species: Archae - 0%3B Bacteria - 0%3B Metazoa - 0%3B Fungi - 2%3B Plants - 8%3B Viruses - 0%3B Other Eukaryotes - 0 (source: NCBI BLink).;Dbxref=PMID:18775970,locus:2038967;locus_type=protein_coding	8733284	8736597	8733915	8736416
AT2G20250.3	2.4139	8.18572	0.0765643	2.49046	ID=AT2G20250;Name=AT2G20250;Note=hypothetical protein;computational_description=unknown protein%3B Has 10 Blast hits to 10 proteins in 6 species: Archae - 0%3B Bacteria - 0%3B Metazoa - 0%3B Fungi - 2%3B Plants - 8%3B Viruses - 0%3B Other Eukaryotes - 0 (source: NCBI BLink).;Dbxref=PMID:18775970,locus:2038967;locus_type=protein_coding	8733749	8736577	8734364	8736416
AT2G20725.1	1.5573	10.6513	-0.490088	1.06722	ID=AT2G20725;Name=AT2G20725;Note=CAAX amino terminal protease family protein;computational_description=CAAX amino terminal protease family protein%3B FUNCTIONS IN: molecular_function unknown%3B INVOLVED IN: proteolysis%3B LOCATED IN: chloroplast%2C membrane%3B EXPRESSED IN: 22 plant structures%3B EXPRESSED DURING: 13 growth stages%3B CONTAINS InterPro DOMAIN/s: Abortive infection protein (InterPr…	8933316	8935496	8934112	8934714
AT2G20830.1	1.28787	10.2376	-0.19946	1.08841	ID=AT2G20830;Name=AT2G20830;Note=folic acid binding / transferase;computational_description=transferases%3Bfolic acid binding%3B FUNCTIONS IN: folic acid binding%2C transferase activity%3B INVOLVED IN: metabolic process%3B EXPRESSED IN: 24 plant structures%3B EXPRESSED DURING: 15 growth stages%3B CONTAINS InterPro DOMAIN/s: Formiminotransferase%2C N-terminal subdomain (InterPro:IPR012886)%2C Form…	8968194	8970739	8968372	8969785
AT2G20950.5	1.54868	10.3273	0.0724814	1.62116	ID=AT2G20950;Name=AT2G20950;Note=phospholipase-like protein (PEARLI 4) family protein;computational_description=Arabidopsis phospholipase-like protein (PEARLI 4) family%3B CONTAINS InterPro DOMAIN/s: Phospholipase-like%2C arabidopsis (InterPro:IPR007942)%3B BEST Arabidopsis thaliana protein match is: Arabidopsis phospholipase-like protein (PEARLI 4) family (TAIR:AT4G38550.1)%3B Has 35333 Blast hi…	9002842	9005938	9003701	9003855
AT2G21340.1	0.975182	11.788	0.25696	1.23214	ID=AT2G21340;Name=AT2G21340;Note=MATE efflux family protein;computational_description=MATE efflux family protein%3B FUNCTIONS IN: antiporter activity%2C drug transmembrane transporter activity%3B INVOLVED IN: drug transmembrane transport%2C transmembrane transport%3B LOCATED IN: chloroplast%3B EXPRESSED IN: 22 plant structures%3B EXPRESSED DURING: 13 growth stages%3B CONTAINS InterPro DOMAIN/s: M…	9132380	9136787	9132628	9136236
AT2G21340.2	0.948693	11.6616	0.280006	1.2287	ID=AT2G21340;Name=AT2G21340;Note=MATE efflux family protein;computational_description=MATE efflux family protein%3B FUNCTIONS IN: antiporter activity%2C drug transmembrane transporter activity%3B INVOLVED IN: drug transmembrane transport%2C transmembrane transport%3B LOCATED IN: chloroplast%3B EXPRESSED IN: 22 plant structures%3B EXPRESSED DURING: 13 growth stages%3B CONTAINS InterPro DOMAIN/s: M…	9132556	9136459	9132628	9136236
AT2G21560.1	-1.34609	9.89715	-0.449917	-1.79601	ID=AT2G21560;Name=AT2G21560;Note=nucleolar-like protein;computational_description=unknown protein%3B BEST Arabidopsis thaliana protein match is: unknown protein (TAIR:AT4G39190.1)%3B Has 3685 Blast hits to 2305 proteins in 270 species: Archae - 0%3B Bacteria - 156%3B Metazoa - 1145%3B Fungi - 322%3B Plants - 177%3B Viruses - 6%3B Other Eukaryotes - 1879 (source: NCBI BLink).;Dbxref=locus:2049379;…	9230207	9231580	9230472	9231297
AT2G21800.3	-3.95944	7.31962	-0.0970577	-4.0565	ID=AT2G21800;Name=AT2G21800;Note=essential meiotic endonuclease 1A;curator_summary=Forms a complex with MUS81 that functions as endonuclease in DNA recombination and repair processes.;symbol=EME1A;Alias=ATEME1A,essential meiotic endonuclease 1A;full_name=essential meiotic endonuclease 1A;computational_description=essential meiotic endonuclease 1A (EME1A)%3B CONTAINS InterPro DOMAIN/s: ERCC4 domai…	9298089	9301924	9301325	9301744
AT2G22080.1	0.954169	10.2039	-0.15156	0.802609	ID=AT2G22080;Name=AT2G22080;Note=transmembrane protein;computational_description=unknown protein%3B Has 96314 Blast hits to 34847 proteins in 1702 species: Archae - 612%3B Bacteria - 27969%3B Metazoa - 24311%3B Fungi - 12153%3B Plants - 4409%3B Viruses - 1572%3B Other Eukaryotes - 25288 (source: NCBI BLink).;Dbxref=PMID:18614705,locus:2055924;locus_type=protein_coding	9386430	9388241	9386964	9387997
AT2G22330.1	0.843243	11.6007	0.220278	1.06352	ID=AT2G22330;Name=AT2G22330;Note=cytochrome P450%2C family 79%2C subfamily B%2C polypeptide 3;curator_summary=Encodes a cytochrome P450. Involved in tryptophan metabolism. Converts Trp to indole-3-acetaldoxime (IAOx)%2C a precursor to IAA and indole glucosinolates.;symbol=CYP79B3;full_name=cytochrome P450%2C family 79%2C subfamily B%2C polypeptide 3;computational_description=cytochrome P450%2C fa…	9488541	9491296	9488600	9490983
AT2G22330.2	0.829632	11.6007	0.220278	1.04991	ID=AT2G22330;Name=AT2G22330;Note=cytochrome P450%2C family 79%2C subfamily B%2C polypeptide 3;curator_summary=Encodes a cytochrome P450. Involved in tryptophan metabolism. Converts Trp to indole-3-acetaldoxime (IAOx)%2C a precursor to IAA and indole glucosinolates.;symbol=CYP79B3;full_name=cytochrome P450%2C family 79%2C subfamily B%2C polypeptide 3;computational_description=cytochrome P450%2C fa…	9488412	9491404	9488531	9490983
AT2G22870.1	-1.18458	9.7591	0.843422	-0.341156	ID=AT2G22870;Name=AT2G22870;Note=P-loop containing nucleoside triphosphate hydrolases superfamily protein;symbol=EMB2001;Alias=EngB-1;full_name=embryo defective 2001;computational_description=embryo defective 2001 (EMB2001)%3B FUNCTIONS IN: GTP binding%3B INVOLVED IN: embryo development ending in seed dormancy%3B LOCATED IN: intracellular%3B EXPRESSED IN: 21 plant structures%3B EXPRESSED DURING: …	9739407	9741700	9739475	9740921
AT2G22920.4	1.8697	8.40726	-0.0970461	1.77265	ID=AT2G22920;Name=AT2G22920;Note=serine carboxypeptidase-like 12;symbol=SCPL12;full_name=serine carboxypeptidase-like 12;computational_description=serine carboxypeptidase-like 12 (SCPL12)%3B FUNCTIONS IN: serine-type carboxypeptidase activity%3B INVOLVED IN: proteolysis%3B LOCATED IN: plant-type cell wall%3B EXPRESSED IN: stem%2C inflorescence meristem%2C hypocotyl%2C root%2C flower%3B EXPRESSED …	9753857	9757600	9756237	9757419
AT2G23390.1	1.07342	10.9614	0.0677353	1.14115	ID=AT2G23390;Name=AT2G23390;Note=acyl-CoA;computational_description=CONTAINS InterPro DOMAIN/s: Protein of unknown function DUF482 (InterPro:IPR007434)%2C Acyl-CoA N-acyltransferase (InterPro:IPR016181)%3B Has 2165 Blast hits to 2163 proteins in 543 species: Archae - 0%3B Bacteria - 1044%3B Metazoa - 0%3B Fungi - 0%3B Plants - 33%3B Viruses - 0%3B Other Eukaryotes - 1088 (source: NCBI BLink).;Dbx…	9960371	9963646	9960567	9963476
AT2G23390.2_1	1.57704	10.8809	0.0501435	1.62718	ID=AT2G23390;Name=AT2G23390;Note=acyl-CoA;computational_description=CONTAINS InterPro DOMAIN/s: Protein of unknown function DUF482 (InterPro:IPR007434)%2C Acyl-CoA N-acyltransferase (InterPro:IPR016181)%3B Has 2165 Blast hits to 2163 proteins in 543 species: Archae - 0%3B Bacteria - 1044%3B Metazoa - 0%3B Fungi - 0%3B Plants - 33%3B Viruses - 0%3B Other Eukaryotes - 1088 (source: NCBI BLink).;Dbx…	9960364	9963628	9960570	9961144
AT2G23390.2_2	0.978052	10.8809	0.0501612	1.02821	ID=AT2G23390;Name=AT2G23390;Note=acyl-CoA;computational_description=CONTAINS InterPro DOMAIN/s: Protein of unknown function DUF482 (InterPro:IPR007434)%2C Acyl-CoA N-acyltransferase (InterPro:IPR016181)%3B Has 2165 Blast hits to 2163 proteins in 543 species: Archae - 0%3B Bacteria - 1044%3B Metazoa - 0%3B Fungi - 0%3B Plants - 33%3B Viruses - 0%3B Other Eukaryotes - 1088 (source: NCBI BLink).;Dbx…	9960364	9963628	9961335	9963475
AT2G24060.1	0.824014	11.7465	-0.344925	0.479089	ID=AT2G24060;Name=AT2G24060;Note=Translation initiation factor 3 protein;Alias=AtIF3-2,Initiation factor 3-2,AtINFC-2;computational_description=Translation initiation factor 3 protein%3B FUNCTIONS IN: translation initiation factor activity%3B INVOLVED IN: translational initiation%3B LOCATED IN: chloroplast%3B EXPRESSED IN: 22 plant structures%3B EXPRESSED DURING: 13 growth stages%3B CONTAINS Inte…	10229349	10231856	10229452	10231390
AT2G24270.1	0.630506	13.9607	0.751804	1.38231	ID=AT2G24270;Name=AT2G24270;Note=aldehyde dehydrogenase 11A3;curator_summary=Encodes a protein with non-phosphorylating NADP-dependent glyceraldehyde-3-phosphate dehydrogenase activity. The activity of the enzyme was determined from leaf extracts%3B the enzyme has not been purified to confirm activity.;symbol=ALDH11A3;full_name=aldehyde dehydrogenase 11A3;computational_description=aldehyde dehydr…	10326917	10330048	10327324	10329601
AT2G24270.2	0.616923	13.9041	0.755265	1.37219	ID=AT2G24270;Name=AT2G24270;Note=aldehyde dehydrogenase 11A3;curator_summary=Encodes a protein with non-phosphorylating NADP-dependent glyceraldehyde-3-phosphate dehydrogenase activity. The activity of the enzyme was determined from leaf extracts%3B the enzyme has not been purified to confirm activity.;symbol=ALDH11A3;full_name=aldehyde dehydrogenase 11A3;computational_description=aldehyde dehydr…	10326924	10330008	10327324	10329824
AT2G24270.4	0.621837	13.7725	0.750646	1.37248	ID=AT2G24270;Name=AT2G24270;Note=aldehyde dehydrogenase 11A3;curator_summary=Encodes a protein with non-phosphorylating NADP-dependent glyceraldehyde-3-phosphate dehydrogenase activity. The activity of the enzyme was determined from leaf extracts%3B the enzyme has not been purified to confirm activity.;symbol=ALDH11A3;full_name=aldehyde dehydrogenase 11A3;computational_description=aldehyde dehydr…	10327034	10329941	10327108	10329823
AT2G24790.1	0.854454	13.1074	-0.164266	0.690187	ID=AT2G24790;Name=AT2G24790;Note=CONSTANS-like 3;curator_summary=Positive regulator of photomorphogenesis that acts downstream of COP1 but can promote lateral root development independently of COP1 and also function as a daylength-sensitive regulator of shoot branching.;symbol=COL3;Alias=ATCOL3,BBX4,B-box domain protein 4;full_name=CONSTANS-like 3;computational_description=CONSTANS-like 3 (COL3)%…	10566835	10568145	10566958	10567946
AT2G24790.2	0.939778	12.1226	-0.317971	0.621807	ID=AT2G24790;Name=AT2G24790;Note=CONSTANS-like 3;curator_summary=Positive regulator of photomorphogenesis that acts downstream of COP1 but can promote lateral root development independently of COP1 and also function as a daylength-sensitive regulator of shoot branching.;symbol=COL3;Alias=ATCOL3,BBX4,B-box domain protein 4;full_name=CONSTANS-like 3;computational_description=CONSTANS-like 3 (COL3)%…	10566897	10567623	10566958	10567621
AT2G25160.2	-4.79519	6.93944	-0.888984	-5.68418	ID=AT2G25160;Name=AT2G25160;Note=cytochrome P450%2C family 82%2C subfamily F%2C polypeptide 1;curator_summary=member of CYP82F;symbol=CYP82F1;full_name=cytochrome P450%2C family 82%2C subfamily F%2C polypeptide 1;computational_description=cytochrome P450%2C family 82%2C subfamily F%2C polypeptide 1 (CYP82F1)%3B FUNCTIONS IN: electron carrier activity%2C monooxygenase activity%2C iron ion binding%…	10708992	10711281	10709238	10709597
AT2G25520.1	0.894425	12.3603	-0.369663	0.524762	ID=AT2G25520;Name=AT2G25520;Note=Drug/metabolite transporter superfamily protein;computational_description=Drug/metabolite transporter superfamily protein%3B FUNCTIONS IN: organic anion transmembrane transporter activity%3B LOCATED IN: endomembrane system%2C membrane%3B EXPRESSED IN: 22 plant structures%3B EXPRESSED DURING: 13 growth stages%3B CONTAINS InterPro DOMAIN/s: Protein of unknown functi…	10860667	10862410	10860949	10861993
AT2G25640.2	1.399	10.5521	-0.0669097	1.33209	ID=AT2G25640;Name=AT2G25640;Note=SPOC domain / Transcription elongation factor S-II protein;computational_description=SPOC domain / Transcription elongation factor S-II protein%3B FUNCTIONS IN: zinc ion binding%3B INVOLVED IN: transcription%3B LOCATED IN: nucleus%3B EXPRESSED IN: 10 plant structures%3B EXPRESSED DURING: 6 growth stages%3B CONTAINS InterPro DOMAIN/s: Spen paralogue and orthologue …	10910480	10914528	10913424	10913907
AT2G26010.1	-1.96803	8.8074	-0.36923	-2.33726	ID=AT2G26010;Name=AT2G26010;Note=plant defensin 1.3;curator_summary=Predicted to encode a PR (pathogenesis-related) protein. Belongs to the plant defensin (PDF) family with the following members: At1g75830/PDF1.1%2C At5g44420/PDF1.2a%2C At2g26020/PDF1.2b%2C At5g44430/PDF1.2c%2C At2g26010/PDF1.3%2C At1g19610/PDF1.4%2C At1g55010/PDF1.5%2C At2g02120/PDF2.1%2C At2g02100/PDF2.2%2C At2g02130/PDF2.3%2C …	11087279	11088001	11087410	11087755
AT2G26280.4	0.799426	12.339	0.0801372	0.879563	ID=AT2G26280;Name=AT2G26280;Note=CTC-interacting domain 7;curator_summary=smr (Small MutS Related) domain-containing protein mRNA%2C complete cds;symbol=CID7;full_name=CTC-interacting domain 7;computational_description=CID7%3B FUNCTIONS IN: damaged DNA binding%2C protein binding%2C ATP binding%3B INVOLVED IN: mismatch repair%3B LOCATED IN: chloroplast%3B EXPRESSED IN: 22 plant structures%3B EXPRE…	11187727	11191337	11188507	11189141
AT2G26300.2	0.926112	11.372	0.0470368	0.973149	ID=AT2G26300;Name=AT2G26300;Note=G protein alpha subunit 1;curator_summary=Encodes an alpha subunit of a heterotrimeric GTP-binding protein. The active GTP-bound form of GPA1 binds to the GTG1 and GTG2 abscisic acid (ABA) receptors and appears to affect their GTPase and GTP-binding activity%2C and hence%2C ABA binding abilities. GPA1 is a positive regulator in ABA-mediated inhibition of stomatal …	11196995	11201102	11198086	11200822
AT2G26400.1	3.87752	7.89367	-5.15637	-1.27885	ID=AT2G26400;Name=AT2G26400;Note=acireductone dioxygenase 3;curator_summary=Encodes a protein predicted to belong to the acireductone dioxygenase (ARD/ARD%E2%80%99)family.;symbol=ARD3;Alias=ARD,ACIREDUCTONE DIOXYGENASE,ATARD3,acireductone dioxygenase 3;full_name=acireductone dioxygenase 3;computational_description=acireductone dioxygenase 3 (ARD3)%3B FUNCTIONS IN: heteroglycan binding%2C acireduc…	11231799	11233295	11232057	11233274
AT2G26400.2	3.70224	7.63424	-4.89875	-1.19652	ID=AT2G26400;Name=AT2G26400;Note=acireductone dioxygenase 3;curator_summary=Encodes a protein predicted to belong to the acireductone dioxygenase (ARD/ARD%E2%80%99)family.;symbol=ARD3;Alias=ARD,ACIREDUCTONE DIOXYGENASE,ATARD3,acireductone dioxygenase 3;full_name=acireductone dioxygenase 3;computational_description=acireductone dioxygenase 3 (ARD3)%3B FUNCTIONS IN: heteroglycan binding%2C acireduc…	11231769	11233361	11232121	11233273
AT2G26400.3	3.87752	7.89367	-5.15637	-1.27885	ID=AT2G26400;Name=AT2G26400;Note=acireductone dioxygenase 3;curator_summary=Encodes a protein predicted to belong to the acireductone dioxygenase (ARD/ARD%E2%80%99)family.;symbol=ARD3;Alias=ARD,ACIREDUCTONE DIOXYGENASE,ATARD3,acireductone dioxygenase 3;full_name=acireductone dioxygenase 3;computational_description=acireductone dioxygenase 3 (ARD3)%3B FUNCTIONS IN: heteroglycan binding%2C acireduc…	11231770	11233388	11232057	11233273
AT2G26400.4	3.70224	7.63424	-4.89875	-1.19652	ID=AT2G26400;Name=AT2G26400;Note=acireductone dioxygenase 3;curator_summary=Encodes a protein predicted to belong to the acireductone dioxygenase (ARD/ARD%E2%80%99)family.;symbol=ARD3;Alias=ARD,ACIREDUCTONE DIOXYGENASE,ATARD3,acireductone dioxygenase 3;full_name=acireductone dioxygenase 3;computational_description=acireductone dioxygenase 3 (ARD3)%3B FUNCTIONS IN: heteroglycan binding%2C acireduc…	11231799	11233295	11232121	11233274
AT2G26430.3	0.84535	11.1156	-0.671481	0.173868	ID=AT2G26430;Name=AT2G26430;Note=arginine-rich cyclin 1;curator_summary=Encodes an ania-6a type arginine-rich cyclin which confers tolerance to LiCl and NaCl when expressed in yeast.;symbol=RCY1;Alias=ATRCY1,ARGININE-RICH CYCLIN 1,MOS12,modifier of snc1 12;full_name=arginine-rich cyclin 1;computational_description=arginine-rich cyclin 1 (RCY1)%3B CONTAINS InterPro DOMAIN/s: Cyclin L (InterPro:IPR…	11243218	11246035	11243435	11245254
AT2G26430.4	1.20774	11.1114	-0.61515	0.592595	ID=AT2G26430;Name=AT2G26430;Note=arginine-rich cyclin 1;curator_summary=Encodes an ania-6a type arginine-rich cyclin which confers tolerance to LiCl and NaCl when expressed in yeast.;symbol=RCY1;Alias=ATRCY1,ARGININE-RICH CYCLIN 1,MOS12,modifier of snc1 12;full_name=arginine-rich cyclin 1;computational_description=arginine-rich cyclin 1 (RCY1)%3B CONTAINS InterPro DOMAIN/s: Cyclin L (InterPro:IPR…	11243218	11246035	11243435	11243785
AT2G26560.1	-0.89709	11.3651	-0.51667	-1.41376	ID=AT2G26560;Name=AT2G26560;Note=phospholipase A 2A;curator_summary=Encodes a lipid acyl hydrolase with wide substrate specificity that accumulates upon infection by fungal and bacterial pathogens. Protein is localized in the cytoplasm in healthy leaves%2C and in membranes in infected cells. Plays a role in cell death and differentially affects the accumulation of oxylipins. Contributes to resist…	11293701	11295918	11293911	11295708
AT2G26670.1	-0.647008	12.3581	-0.197887	-0.844895	ID=AT2G26670;Name=AT2G26670;Note=Plant heme oxygenase (decyclizing) family protein;curator_summary=Encodes a plastid heme oxygenase necessary for phytochrome chromophore biosynthesis and for coupling the expression of some nuclear genes to the functional state of the chloroplast.;symbol=TED4;Alias=ATHO1,ARABIDOPSIS THALIANA HEME OXYGENASE 1,GUN2,GENOMES UNCOUPLED 2,HO1,HEME OXYGENASE 1,HY1,HEME O…	11341547	11343693	11341815	11343394
AT2G28800.1	1.06515	14.0988	-0.712403	0.35275	ID=AT2G28800;Name=AT2G28800;Note=63 kDa inner membrane family protein;curator_summary=member of Chloroplast membrane protein ALBINO3 family. Similar to pea PPF1 and may play a role in plant senescence.;symbol=ALB3;full_name=ALBINO 3;computational_description=ALBINO 3 (ALB3)%3B FUNCTIONS IN: P-P-bond-hydrolysis-driven protein transmembrane transporter activity%3B INVOLVED IN: protein import into c…	12356320	12359568	12356668	12359158
AT2G28800.2	1.06189	13.3486	-0.71875	0.343144	ID=AT2G28800;Name=AT2G28800;Note=63 kDa inner membrane family protein;curator_summary=member of Chloroplast membrane protein ALBINO3 family. Similar to pea PPF1 and may play a role in plant senescence.;symbol=ALB3;full_name=ALBINO 3;computational_description=ALBINO 3 (ALB3)%3B FUNCTIONS IN: P-P-bond-hydrolysis-driven protein transmembrane transporter activity%3B INVOLVED IN: protein import into c…	12357122	12359252	12357418	12359158
AT2G28800.3_1	0.997697	14.027	-0.71449	0.283207	ID=AT2G28800;Name=AT2G28800;Note=63 kDa inner membrane family protein;curator_summary=member of Chloroplast membrane protein ALBINO3 family. Similar to pea PPF1 and may play a role in plant senescence.;symbol=ALB3;full_name=ALBINO 3;computational_description=ALBINO 3 (ALB3)%3B FUNCTIONS IN: P-P-bond-hydrolysis-driven protein transmembrane transporter activity%3B INVOLVED IN: protein import into c…	12356363	12359252	12356671	12357073
AT2G28800.3_2	1.05761	14.027	-0.714489	0.343117	ID=AT2G28800;Name=AT2G28800;Note=63 kDa inner membrane family protein;curator_summary=member of Chloroplast membrane protein ALBINO3 family. Similar to pea PPF1 and may play a role in plant senescence.;symbol=ALB3;full_name=ALBINO 3;computational_description=ALBINO 3 (ALB3)%3B FUNCTIONS IN: P-P-bond-hydrolysis-driven protein transmembrane transporter activity%3B INVOLVED IN: protein import into c…	12356363	12359252	12357135	12359157
AT2G28800.4	1.06967	13.958	-0.722434	0.347238	ID=AT2G28800;Name=AT2G28800;Note=63 kDa inner membrane family protein;curator_summary=member of Chloroplast membrane protein ALBINO3 family. Similar to pea PPF1 and may play a role in plant senescence.;symbol=ALB3;full_name=ALBINO 3;computational_description=ALBINO 3 (ALB3)%3B FUNCTIONS IN: P-P-bond-hydrolysis-driven protein transmembrane transporter activity%3B INVOLVED IN: protein import into c…	12356455	12359251	12356668	12359158
AT2G28840.1	1.29116	13.5682	-0.433455	0.857705	ID=AT2G28840;Name=AT2G28840;Note=hypothetical protein;symbol=XBAT31;full_name=XB3 ortholog 1 in Arabidopsis thaliana;computational_description=XB3 ortholog 1 in Arabidopsis thaliana (XBAT31)%3B FUNCTIONS IN: zinc ion binding%3B EXPRESSED IN: 24 plant structures%3B EXPRESSED DURING: 15 growth stages%3B CONTAINS InterPro DOMAIN/s: Zinc finger%2C RING-type (InterPro:IPR001841)%2C Ankyrin repeat-cont…	12378271	12380809	12378541	12380474
AT2G28840.2	1.35322	13.2881	-0.436395	0.916827	ID=AT2G28840;Name=AT2G28840;Note=hypothetical protein;symbol=XBAT31;full_name=XB3 ortholog 1 in Arabidopsis thaliana;computational_description=XB3 ortholog 1 in Arabidopsis thaliana (XBAT31)%3B FUNCTIONS IN: zinc ion binding%3B EXPRESSED IN: 24 plant structures%3B EXPRESSED DURING: 15 growth stages%3B CONTAINS InterPro DOMAIN/s: Zinc finger%2C RING-type (InterPro:IPR001841)%2C Ankyrin repeat-cont…	12378554	12380674	12378789	12380474
AT2G28910.3	0.960339	12.1414	-0.607961	0.352378	ID=AT2G28910;Name=AT2G28910;Note=CAX interacting protein 4;curator_summary=Encodes a CAX-interacting protein (CXIP4). The gene product is located in the nucleus of GFP-CXIP4-expressing yeast cells. When transiently expressed in the tobacco leaves%2C GFP-CXIP4 locates to the nucleus as well as in discrete areas of the cytoplasm (which do not overlap with mitochondria).;symbol=CXIP4;full_name=CAX i…	12415667	12417615	12415991	12416990
AT2G29180.1	1.06637	10.0952	0.40686	1.47323	ID=AT2G29180;Name=AT2G29180;Note=transmembrane protein;computational_description=unknown protein%3B FUNCTIONS IN: molecular_function unknown%3B INVOLVED IN: biological_process unknown%3B LOCATED IN: chloroplast thylakoid membrane%3B EXPRESSED IN: 23 plant structures%3B EXPRESSED DURING: 13 growth stages%3B Has 34 Blast hits to 33 proteins in 16 species: Archae - 0%3B Bacteria - 0%3B Metazoa - 0%3…	12542932	12543835	12543080	12543702
AT2G29400.1	1.36723	12.0072	-0.666696	0.700533	ID=AT2G29400;Name=AT2G29400;Note=type one protein phosphatase 1;curator_summary=Type 1 protein phosphatase%2C expressed in roots%2C rosettes and flowers;symbol=TOPP1;Alias=PP1-AT,PROTEIN PHOSPHATASE 1;full_name=type one protein phosphatase 1;computational_description=type one protein phosphatase 1 (TOPP1)%3B CONTAINS InterPro DOMAIN/s: Metallophosphoesterase (InterPro:IPR004843)%2C Serine/threoni…	12613013	12615414	12613788	12615283
AT2G29525.1	-4.55445	8.24008	-0.15763	-4.71208	ID=AT2G29525;Name=AT2G29525;Note=Inositol phosphorylceramide synthase 3;curator_summary=Inositol phosphorylceramide synthase;symbol=AtIPCS3;full_name=Arabidopsis Inositol phosphorylceramide synthase 3;computational_description=Arabidopsis Inositol phosphorylceramide synthase 3 (AtIPCS3)%3B BEST Arabidopsis thaliana protein match is: Arabidopsis Inositol phosphorylceramide synthase 1 (TAIR:AT3G540…	12638283	12640820	12640026	12640661
AT2G29560.1	1.11137	8.77563	2.06356	3.17494	ID=AT2G29560;Name=AT2G29560;Note=cytosolic enolase;curator_summary=Encodes a putative phosphoenolpyruvate enolase that is localized both to the nucleus and the cytoplasm.;symbol=ENOC;full_name=cytosolic enolase;computational_description=cytosolic enolase (ENOC)%3B FUNCTIONS IN: phosphopyruvate hydratase activity%2C magnesium ion binding%3B INVOLVED IN: glycolysis%3B LOCATED IN: nucleus%2C cytopla…	12646559	12650184	12646634	12649694
AT2G29670.2	1.55241	13.1639	-0.545305	1.00711	ID=AT2G29670;Name=AT2G29670;Note=Tetratricopeptide repeat (TPR)-like superfamily protein;computational_description=Tetratricopeptide repeat (TPR)-like superfamily protein%3B FUNCTIONS IN: binding%3B LOCATED IN: chloroplast%3B EXPRESSED IN: 23 plant structures%3B EXPRESSED DURING: 15 growth stages%3B CONTAINS InterPro DOMAIN/s: Tetratricopeptide-like helical (InterPro:IPR011990)%2C Tetratricopepti…	12681957	12685145	12682308	12684745
AT2G29980.1	1.31975	12.8333	-0.911841	0.407905	ID=AT2G29980;Name=AT2G29980;Note=fatty acid desaturase 3;curator_summary=Endoplasmic reticulum enzyme responsible for the synthesis of 18:3 fatty acids from phospholipids. Uses cytochrome b5 as electron donor.;symbol=FAD3;Alias=AtFAD3;full_name=fatty acid desaturase 3;computational_description=fatty acid desaturase 3 (FAD3)%3B CONTAINS InterPro DOMAIN/s: Protein of unknown function DUF3474 (Inter…	12781523	12785190	12781786	12784946
AT2G29980.2	1.35383	12.7003	-0.914901	0.438929	ID=AT2G29980;Name=AT2G29980;Note=fatty acid desaturase 3;curator_summary=Endoplasmic reticulum enzyme responsible for the synthesis of 18:3 fatty acids from phospholipids. Uses cytochrome b5 as electron donor.;symbol=FAD3;Alias=AtFAD3;full_name=fatty acid desaturase 3;computational_description=fatty acid desaturase 3 (FAD3)%3B CONTAINS InterPro DOMAIN/s: Protein of unknown function DUF3474 (Inter…	12781590	12785037	12782256	12784946
AT2G30400.1	-2.26036	6.61193	-1.35582	-3.61619	ID=AT2G30400;Name=AT2G30400;Note=ovate family protein 2;symbol=OFP2;Alias=ATOFP2,ARABIDOPSIS THALIANA OVATE FAMILY PROTEIN 2;full_name=ovate family protein 2;computational_description=ovate family protein 2 (OFP2)%3B INVOLVED IN: N-terminal protein myristoylation%3B EXPRESSED IN: 13 plant structures%3B EXPRESSED DURING: 6 growth stages%3B CONTAINS InterPro DOMAIN/s: Protein of unknown function DU…	12956444	12957807	12956622	12957554
AT2G31510.3	-1.0221	11.7133	0.0342896	-0.987806	ID=AT2G31510;Name=AT2G31510;Note=IBR domain-containing protein;symbol=ARI7;Alias=ATARI7,ARABIDOPSIS ARIADNE 7;full_name=ARIADNE 7;computational_description=ARIADNE 7 (ARI7)%3B FUNCTIONS IN: zinc ion binding%2C nucleic acid binding%3B EXPRESSED IN: 23 plant structures%3B EXPRESSED DURING: 14 growth stages%3B CONTAINS InterPro DOMAIN/s: Zinc finger%2C C6HC-type (InterPro:IPR002867)%2C Zinc finger%2…	13416550	13421571	13420954	13421169
AT2G31810.2	0.826608	13.0796	-1.31065	-0.484046	ID=AT2G31810;Name=AT2G31810;Note=ACT domain-containing small subunit of acetolactate synthase protein;computational_description=ACT domain-containing small subunit of acetolactate synthase protein%3B FUNCTIONS IN: acetolactate synthase activity%2C amino acid binding%3B INVOLVED IN: branched chain family amino acid biosynthetic process%3B LOCATED IN: chloroplast%3B EXPRESSED IN: 24 plant structure…	13524221	13528501	13524271	13524690
AT2G32880.2	-1.18896	10.9543	-1.77754	-2.96651	ID=AT2G32880;Name=AT2G32880;Note=TRAF-like family protein;computational_description=TRAF-like family protein%3B CONTAINS InterPro DOMAIN/s: TRAF-like (InterPro:IPR008974)%2C MATH (InterPro:IPR002083)%2C TRAF-type (InterPro:IPR013322)%3B BEST Arabidopsis thaliana protein match is: TRAF-like family protein (TAIR:AT2G32870.1)%3B Has 574 Blast hits to 518 proteins in 28 species: Archae - 0%3B Bacteri…	13948732	13950745	13948955	13949137
AT2G32920.1	-0.727626	11.6525	0.318524	-0.409102	ID=AT2G32920;Name=AT2G32920;Note=PDI-like 2-3;curator_summary=Encodes a protein disulfide isomerase-like (PDIL) protein%2C a member of a multigene family within the thioredoxin (TRX) superfamily. Transcript levels for this gene are up-regulated in response to three different chemical inducers of ER stress (dithiothreitol%2C beta-mercaptoethanol%2C and tunicamycin). AtIRE1-2 does not appear to be …	13962212	13965531	13962501	13965406
AT2G33250.1	1.61161	9.97173	-0.413186	1.19842	ID=AT2G33250;Name=AT2G33250;Note=transmembrane protein;computational_description=unknown protein%3B FUNCTIONS IN: molecular_function unknown%3B INVOLVED IN: biological_process unknown%3B LOCATED IN: chloroplast%3B EXPRESSED IN: 21 plant structures%3B EXPRESSED DURING: 13 growth stages%3B BEST Arabidopsis thaliana protein match is: unknown protein (TAIR:AT3G04310.1)%3B Has 41 Blast hits to 41 prot…	14097368	14098751	14097453	14098678
AT2G33340.1	0.912161	13.2693	-0.333421	0.57874	ID=AT2G33340;Name=AT2G33340;Note=MOS4-associated complex 3B;curator_summary=Encodes MAC3B%2C a U-box proteins with homology to the yeast and human E3 ubiquitin ligase Prp19. Associated with the MOS4-Associated Complex (MAC). Involved in plant innate immunity.;symbol=MAC3B;full_name=MOS4-associated complex 3B;computational_description=MOS4-associated complex 3B (MAC3B)%3B FUNCTIONS IN: ubiquitin-p…	14126140	14131224	14126583	14131000
AT2G33340.3	0.921128	13.1748	-0.324586	0.596542	ID=AT2G33340;Name=AT2G33340;Note=MOS4-associated complex 3B;curator_summary=Encodes MAC3B%2C a U-box proteins with homology to the yeast and human E3 ubiquitin ligase Prp19. Associated with the MOS4-Associated Complex (MAC). Involved in plant innate immunity.;symbol=MAC3B;full_name=MOS4-associated complex 3B;computational_description=MOS4-associated complex 3B (MAC3B)%3B FUNCTIONS IN: ubiquitin-p…	14126216	14131143	14126702	14131000
AT2G33400.1	1.04614	9.9944	-0.178179	0.867965	ID=AT2G33400;Name=AT2G33400;Note=FK506-binding nuclear-like protein;computational_description=unknown protein%3B BEST Arabidopsis thaliana protein match is: unknown protein (TAIR:AT1G04030.1)%3B Has 3875 Blast hits to 2949 proteins in 323 species: Archae - 6%3B Bacteria - 281%3B Metazoa - 960%3B Fungi - 593%3B Plants - 281%3B Viruses - 98%3B Other Eukaryotes - 1656 (source: NCBI BLink).;Dbxref=PM…	14152705	14154578	14153330	14154388
AT2G33610.1	0.94619	10.7173	-0.759629	0.186561	ID=AT2G33610;Name=AT2G33610;Note=switch subunit 3;curator_summary=Homologous to yeast SWI3 %26 RSC8%2C components of the SWI/SNF and RSC chromatin remodeling complexes. Interacts with BSH%2C AtSWI3A%2C SWI3C and FCA. Expressed ubiquitously.;symbol=SWI3B;Alias=ATSWI3B,switch subunit 3,CHB2,CHROMATIN REMODELING COMPLEX SUBUNIT B;full_name=switch subunit 3;computational_description=switch subunit 3 …	14228971	14231408	14229022	14231149
AT2G33810.1	2.59721	10.0014	-3.70878	-1.11157	ID=AT2G33810;Name=AT2G33810;Note=squamosa promoter binding protein-like 3;curator_summary=Encodes a member of the SPL (squamosa-promoter binding protein-like)gene family%2C a novel gene family encoding DNA binding proteins and putative transcription factors. Contains the SBP-box%2C which encodes the SBP-domain%2C required and sufficient for interaction with DNA. It binds DNA%2C may directly regul…	14305000	14306072	14305341	14305828
AT2G34750.1	0.690116	12.7087	-0.121675	0.568441	ID=AT2G34750;Name=AT2G34750;Note=RNA polymerase I specific transcription initiation factor RRN3 protein;computational_description=RNA polymerase I specific transcription initiation factor RRN3 protein%3B FUNCTIONS IN: RNA polymerase I transcription factor activity%3B INVOLVED IN: biological_process unknown%3B LOCATED IN: cellular_component unknown%3B EXPRESSED IN: 23 plant structures%3B EXPRESSED…	14660216	14664404	14660448	14663792
AT2G34770.1	1.05396	11.7691	-0.640323	0.413639	ID=AT2G34770;Name=AT2G34770;Note=fatty acid hydroxylase 1;curator_summary=encodes a fatty acid hydroxylase%2C required for the AtBI-1-mediated suppression of programmed cell death.;symbol=FAH1;Alias=ATFAH1,ARABIDOPSIS FATTY ACID HYDROXYLASE 1;full_name=fatty acid hydroxylase 1;computational_description=fatty acid hydroxylase 1 (FAH1)%3B FUNCTIONS IN: fatty acid alpha-hydroxylase activity%2C catal…	14665666	14668250	14666775	14668061
AT2G35650.2	1.25623	10.0518	-0.0301281	1.2261	ID=AT2G35650;Name=AT2G35650;Note=cellulose synthase like;curator_summary=a member of Glycosyltransferase- Family 2 and encodes a beta-mannan synthase based on in vitro enzyme assays from heterologously expressed protein. Mutants exhibit defects in pollen tube growth and embryo development. The defective embryonic development was associated with reduced proliferation and failed cellularization of …	14985487	14988357	14986247	14988187
AT2G35650.3	1.45795	10.1789	-0.100309	1.35764	ID=AT2G35650;Name=AT2G35650;Note=cellulose synthase like;curator_summary=a member of Glycosyltransferase- Family 2 and encodes a beta-mannan synthase based on in vitro enzyme assays from heterologously expressed protein. Mutants exhibit defects in pollen tube growth and embryo development. The defective embryonic development was associated with reduced proliferation and failed cellularization of …	14985487	14988357	14986812	14988186
AT2G35920.2	1.16851	11.361	-0.366887	0.80162	ID=AT2G35920;Name=AT2G35920;Note=RNA helicase family protein;computational_description=RNA helicase family protein%3B FUNCTIONS IN: helicase activity%2C nucleic acid binding%2C ATP-dependent helicase activity%2C ATP binding%3B INVOLVED IN: biological_process unknown%3B LOCATED IN: cellular_component unknown%3B EXPRESSED IN: 23 plant structures%3B EXPRESSED DURING: 12 growth stages%3B CONTAINS Int…	15075342	15080812	15075578	15075940
AT2G36000.1_1	0.884127	11.4817	-0.436713	0.447413	ID=AT2G36000;Name=AT2G36000;Note=Mitochondrial transcription termination factor family protein;symbol=EMB3114;full_name=EMBRYO DEFECTIVE 3114;computational_description=Mitochondrial transcription termination factor family protein%3B FUNCTIONS IN: molecular_function unknown%3B INVOLVED IN: biological_process unknown%3B LOCATED IN: chloroplast%3B EXPRESSED IN: 20 plant structures%3B EXPRESSED DURIN…	15117014	15119043	15117167	15117387
AT2G36000.1_2	1.30109	11.4817	-0.436713	0.864379	ID=AT2G36000;Name=AT2G36000;Note=Mitochondrial transcription termination factor family protein;symbol=EMB3114;full_name=EMBRYO DEFECTIVE 3114;computational_description=Mitochondrial transcription termination factor family protein%3B FUNCTIONS IN: molecular_function unknown%3B INVOLVED IN: biological_process unknown%3B LOCATED IN: chloroplast%3B EXPRESSED IN: 20 plant structures%3B EXPRESSED DURIN…	15117014	15119043	15117568	15118181
AT2G36000.2	1.49702	11.3315	-0.430325	1.0667	ID=AT2G36000;Name=AT2G36000;Note=Mitochondrial transcription termination factor family protein;symbol=EMB3114;full_name=EMBRYO DEFECTIVE 3114;computational_description=Mitochondrial transcription termination factor family protein%3B FUNCTIONS IN: molecular_function unknown%3B INVOLVED IN: biological_process unknown%3B LOCATED IN: chloroplast%3B EXPRESSED IN: 20 plant structures%3B EXPRESSED DURIN…	15117014	15119043	15117568	15118333
AT2G36770.1	1.66985	7.87068	0.228159	1.89801	ID=AT2G36770;Name=AT2G36770;Note=UDP-Glycosyltransferase superfamily protein;computational_description=UDP-Glycosyltransferase superfamily protein%3B FUNCTIONS IN: transferase activity%2C transferring hexosyl groups%2C UDP-glycosyltransferase activity%2C transferase activity%2C transferring glycosyl groups%3B INVOLVED IN: metabolic process%3B LOCATED IN: cellular_component unknown%3B CONTAINS Int…	15415076	15416845	15415226	15416632
AT2G36790.1	1.04199	7.52974	2.10863	3.15061	ID=AT2G36790;Name=AT2G36790;Note=UDP-glucosyl transferase 73C6;curator_summary=The At2g36790 gene encodes a UDP-glucose:flavonol-3-O-glycoside-7-O-glucosyltransferase (UGT73C6)attaching a glucosyl residue to the 7-O-position of the flavonols kaempferol%2C quercetin and their 3-O-glycoside derivatives.;symbol=UGT73C6;full_name=UDP-glucosyl transferase 73C6;computational_description=UDP-glucosyl tr…	15420172	15421866	15420338	15421826
AT2G36900.1	0.957392	10.6698	-0.892244	0.0651488	ID=AT2G36900;Name=AT2G36900;Note=membrin 11;curator_summary=member of Membrin Gene Family;symbol=MEMB11;Alias=ATMEMB11;full_name=membrin 11;computational_description=membrin 11 (MEMB11)%3B FUNCTIONS IN: SNAP receptor activity%3B INVOLVED IN: vesicle-mediated transport%2C cellular membrane fusion%3B LOCATED IN: endoplasmic reticulum membrane%2C Golgi membrane%3B EXPRESSED IN: 25 plant structures%3…	15490559	15492822	15491614	15492587
AT2G36930.1	0.871644	11.3421	-0.358541	0.513103	ID=AT2G36930;Name=AT2G36930;Note=zinc finger (C2H2 type) family protein;computational_description=zinc finger (C2H2 type) family protein%3B FUNCTIONS IN: zinc ion binding%2C nucleic acid binding%3B INVOLVED IN: biological_process unknown%3B LOCATED IN: intracellular%3B EXPRESSED IN: 23 plant structures%3B EXPRESSED DURING: 13 growth stages%3B CONTAINS InterPro DOMAIN/s: Zinc finger%2C C2H2-like (…	15509897	15511607	15510001	15511347
AT2G37190.1	0.648046	13.2223	-0.259889	0.388157	ID=AT2G37190;Name=AT2G37190;Note=Ribosomal protein L11 family protein;computational_description=Ribosomal protein L11 family protein%3B FUNCTIONS IN: structural constituent of ribosome%2C zinc ion binding%3B INVOLVED IN: response to cold%2C ribosome biogenesis%3B LOCATED IN: in 7 components%3B EXPRESSED IN: 25 plant structures%3B EXPRESSED DURING: 15 growth stages%3B CONTAINS InterPro DOMAIN/s: R…	15619205	15620156	15619558	15620059
AT2G37340.1	0.832076	12.7423	-0.783685	0.048391	ID=AT2G37340;Name=AT2G37340;Note=arginine/serine-rich zinc knuckle-containing protein 33;curator_summary=encodes an RS-containing Zinc knuckle protein with molecular mass of 33kDa that is localized to nuclear specks. Barta et al (2010) have proposed a nomenclature for Serine/Arginine-Rich Protein Splicing Factors (SR proteins): Plant Cell. 2010%2C 22:2926.;symbol=RS2Z33;Alias=AT-RS2Z33,arginine/s…	15670146	15672700	15670371	15672331
AT2G37340.2	0.869303	12.6764	-0.7864	0.0829032	ID=AT2G37340;Name=AT2G37340;Note=arginine/serine-rich zinc knuckle-containing protein 33;curator_summary=encodes an RS-containing Zinc knuckle protein with molecular mass of 33kDa that is localized to nuclear specks. Barta et al (2010) have proposed a nomenclature for Serine/Arginine-Rich Protein Splicing Factors (SR proteins): Plant Cell. 2010%2C 22:2926.;symbol=RS2Z33;Alias=AT-RS2Z33,arginine/s…	15670146	15672700	15670371	15671455
AT2G37340.3	0.864473	12.689	-0.785133	0.0793395	ID=AT2G37340;Name=AT2G37340;Note=arginine/serine-rich zinc knuckle-containing protein 33;curator_summary=encodes an RS-containing Zinc knuckle protein with molecular mass of 33kDa that is localized to nuclear specks. Barta et al (2010) have proposed a nomenclature for Serine/Arginine-Rich Protein Splicing Factors (SR proteins): Plant Cell. 2010%2C 22:2926.;symbol=RS2Z33;Alias=AT-RS2Z33,arginine/s…	15670146	15672700	15670371	15671584
AT2G37450.3	1.67237	9.92084	-0.174146	1.49822	ID=AT2G37450;Name=AT2G37450;Note=nodulin MtN21 /EamA-like transporter family protein;curator_summary=nodulin MtN21-like transporter family protein;symbol=UMAMIT13;full_name=Usually multiple acids move in and out Transporters 13;computational_description=nodulin MtN21 /EamA-like transporter family protein%3B LOCATED IN: endomembrane system%2C membrane%3B EXPRESSED IN: 20 plant structures%3B EXPRES…	15722479	15725032	15724623	15724841
AT2G37860.2	1.05247	9.99945	0.690759	1.74323	ID=AT2G37860;Name=AT2G37860;Note=reticulata-like protein%2C putative (DUF3411);curator_summary=Encodes a protein of unknown function. Mutants have pale leaves%2C lower cell density in the palisade parenchyma and increased sensitivity to ozone and virulent Pseudomonas syringae;symbol=LCD1;full_name=LOWER CELL DENSITY 1;computational_description=LOWER CELL DENSITY 1 (LCD1)%3B FUNCTIONS IN: molecula…	15856629	15858920	15856967	15858351
AT2G37860.4	1.03788	10.1897	0.741332	1.77921	ID=AT2G37860;Name=AT2G37860;Note=reticulata-like protein%2C putative (DUF3411);curator_summary=Encodes a protein of unknown function. Mutants have pale leaves%2C lower cell density in the palisade parenchyma and increased sensitivity to ozone and virulent Pseudomonas syringae;symbol=LCD1;full_name=LOWER CELL DENSITY 1;computational_description=LOWER CELL DENSITY 1 (LCD1)%3B FUNCTIONS IN: molecula…	15856587	15858966	15856967	15858793
AT2G38250.1	2.65261	6.18211	1.96664	4.61925	ID=AT2G38250;Name=AT2G38250;Note=Homeodomain-like superfamily protein;computational_description=Homeodomain-like superfamily protein%3B FUNCTIONS IN: sequence-specific DNA binding transcription factor activity%3B INVOLVED IN: regulation of transcription%3B LOCATED IN: nucleolus%3B EXPRESSED IN: stamen%3B EXPRESSED DURING: 4 anthesis%2C petal differentiation and expansion stage%3B CONTAINS InterPr…	16018209	16020156	16018383	16019500
AT2G38530.1	-0.690931	11.2555	2.25542	1.56449	ID=AT2G38530;Name=AT2G38530;Note=lipid transfer protein 2;curator_summary=Involved in lipid transfer between membranes. Belongs to a family of Lipid transfer proteins. Sequence similarity to other plant/Arabidopsis LPT genes but highest similarity to LPT1. Stress and pathogen-inducible motifs found in the upstream region. Expressed in flower%2C leaves and siliques but absent in roots. Predicted t…	16128175	16129399	16128480	16128948
AT2G38750.1	-0.889029	8.31196	2.18118	1.29215	ID=AT2G38750;Name=AT2G38750;Note=annexin 4;curator_summary=Annexins are a family of calcium dependent membrane binding proteins though to be involved in Golgi mediated secretion. This is one of four annexins identified in Arabidopsis.;symbol=ANNAT4;Alias=AtANN4;full_name=annexin 4;computational_description=annexin 4 (ANNAT4)%3B FUNCTIONS IN: calcium-dependent phospholipid binding%2C calcium ion b…	16196264	16198577	16196581	16198431
AT2G38750.2	-1.04794	7.8061	2.40814	1.3602	ID=AT2G38750;Name=AT2G38750;Note=annexin 4;curator_summary=Annexins are a family of calcium dependent membrane binding proteins though to be involved in Golgi mediated secretion. This is one of four annexins identified in Arabidopsis.;symbol=ANNAT4;Alias=AtANN4;full_name=annexin 4;computational_description=annexin 4 (ANNAT4)%3B FUNCTIONS IN: calcium-dependent phospholipid binding%2C calcium ion b…	16196264	16198832	16196581	16198266
AT2G38800.1	1.21027	13.3377	-1.34169	-0.131419	ID=AT2G38800;Name=AT2G38800;Note=Plant calmodulin-binding protein-like protein;computational_description=Plant calmodulin-binding protein-related%3B CONTAINS InterPro DOMAIN/s: Calmodulin-binding protein%2C plant (InterPro:IPR012417)%3B BEST Arabidopsis thaliana protein match is: Plant calmodulin-binding protein-related (TAIR:AT3G54570.1)%3B Has 4321 Blast hits to 2381 proteins in 392 species: Ar…	16216751	16219159	16216998	16218837
AT2G39000.1	1.7202	10.8487	-0.931466	0.788738	ID=AT2G39000;Name=AT2G39000;Note=Acyl-CoA N-acyltransferases (NAT) superfamily protein;computational_description=Acyl-CoA N-acyltransferases (NAT) superfamily protein%3B FUNCTIONS IN: N-acetyltransferase activity%3B INVOLVED IN: metabolic process%3B LOCATED IN: chloroplast%3B EXPRESSED IN: 22 plant structures%3B EXPRESSED DURING: 13 growth stages%3B CONTAINS InterPro DOMAIN/s: GCN5-related N-acet…	16286224	16288262	16286453	16287941
AT2G39000.2	1.62025	10.7354	-0.968243	0.652006	ID=AT2G39000;Name=AT2G39000;Note=Acyl-CoA N-acyltransferases (NAT) superfamily protein;computational_description=Acyl-CoA N-acyltransferases (NAT) superfamily protein%3B FUNCTIONS IN: N-acetyltransferase activity%3B INVOLVED IN: metabolic process%3B LOCATED IN: chloroplast%3B EXPRESSED IN: 22 plant structures%3B EXPRESSED DURING: 13 growth stages%3B CONTAINS InterPro DOMAIN/s: GCN5-related N-acet…	16286338	16287970	16286646	16287941
AT2G39000.3	1.7525	10.5288	-0.846184	0.906316	ID=AT2G39000;Name=AT2G39000;Note=Acyl-CoA N-acyltransferases (NAT) superfamily protein;computational_description=Acyl-CoA N-acyltransferases (NAT) superfamily protein%3B FUNCTIONS IN: N-acetyltransferase activity%3B INVOLVED IN: metabolic process%3B LOCATED IN: chloroplast%3B EXPRESSED IN: 22 plant structures%3B EXPRESSED DURING: 13 growth stages%3B CONTAINS InterPro DOMAIN/s: GCN5-related N-acet…	16286335	16287967	16286453	16287880
AT2G39000.4	1.32281	10.749	-0.954478	0.368336	ID=AT2G39000;Name=AT2G39000;Note=Acyl-CoA N-acyltransferases (NAT) superfamily protein;computational_description=Acyl-CoA N-acyltransferases (NAT) superfamily protein%3B FUNCTIONS IN: N-acetyltransferase activity%3B INVOLVED IN: metabolic process%3B LOCATED IN: chloroplast%3B EXPRESSED IN: 22 plant structures%3B EXPRESSED DURING: 13 growth stages%3B CONTAINS InterPro DOMAIN/s: GCN5-related N-acet…	16286211	16287990	16286937	16287941
AT2G39100.1	1.46802	9.27141	-0.983225	0.484798	ID=AT2G39100;Name=AT2G39100;Note=RING/U-box superfamily protein;computational_description=RING/U-box superfamily protein%3B FUNCTIONS IN: zinc ion binding%3B EXPRESSED IN: leaf%3B EXPRESSED DURING: LP.04 four leaves visible%3B CONTAINS InterPro DOMAIN/s: Zinc finger%2C RING-type%2C conserved site (InterPro:IPR017907)%2C Zinc finger%2C RING-type (InterPro:IPR001841)%2C Zinc finger%2C C3HC4 RING-ty…	16317355	16319387	16317461	16318869
AT2G39100.2	1.44193	9.07922	-0.901868	0.540058	ID=AT2G39100;Name=AT2G39100;Note=RING/U-box superfamily protein;computational_description=RING/U-box superfamily protein%3B FUNCTIONS IN: zinc ion binding%3B EXPRESSED IN: leaf%3B EXPRESSED DURING: LP.04 four leaves visible%3B CONTAINS InterPro DOMAIN/s: Zinc finger%2C RING-type%2C conserved site (InterPro:IPR017907)%2C Zinc finger%2C RING-type (InterPro:IPR001841)%2C Zinc finger%2C C3HC4 RING-ty…	16317437	16319387	16317461	16318850
AT2G39570.1	2.0969	12.5142	-0.639305	1.45759	ID=AT2G39570;Name=AT2G39570;Note=ACT domain-containing protein;curator_summary=Encodes a ACT domain-containing protein. The ACT domain%2C named after bacterial aspartate kinase%2C chorismate mutase and TyrA (prephenate dehydrogenase)%2C is a regulatory domain that serves as an amino acid-binding site in feedback-regulated amino acid metabolic enzymes.;symbol=ACR9;full_name=ACT domain repeats 9;co…	16507881	16510264	16507962	16509741
AT2G39770.1	0.769555	13.456	0.0133257	0.782881	ID=AT2G39770;Name=AT2G39770;Note=Glucose-1-phosphate adenylyltransferase family protein;curator_summary=Encodes a GDP-mannose pyrophosphorylase/ mannose-1-pyrophosphatase. This enzyme provides GDP-mannose%2C which is used for cell wall carbohydrate biosynthesis and protein glycosylation as well as for ascorbate (vitamin C) biosynthesis. Mutations in this gene confer hypersensitivity to NH4+.;symb…	16588555	16591008	16589400	16590741
AT2G39850.1	-0.817124	12.2925	-0.592297	-1.40942	ID=AT2G39850;Name=AT2G39850;Note=Subtilisin-like serine endopeptidase family protein;computational_description=Subtilisin-like serine endopeptidase family protein%3B FUNCTIONS IN: identical protein binding%2C serine-type endopeptidase activity%3B INVOLVED IN: proteolysis%2C negative regulation of catalytic activity%3B LOCATED IN: plant-type cell wall%3B EXPRESSED IN: 20 plant structures%3B EXPRES…	16630410	16634253	16630625	16634100
AT2G40030.2	-1.0386	10.997	0.0120223	-1.02658	ID=AT2G40030;Name=AT2G40030;Note=nuclear RNA polymerase D1B;curator_summary=Encodes the unique largest subunit of nuclear DNA-dependent RNA polymerase V%3B homologous to budding yeast RPB1 and the E. coli RNA polymerase beta prime subunit. Required for normal RNA-directed DNA methylation at non-CG methylation sites and transgene silencing.;symbol=NRPD1B;Alias=ATNRPD1B,DMS5,DEFECTIVE IN MERISTEM S…	16714459	16723583	16722969	16723405
AT2G40360.1	0.819173	12.4181	-0.0699806	0.749193	ID=AT2G40360;Name=AT2G40360;Note=Transducin/WD40 repeat-like superfamily protein;Alias=AtPEIP1,AtPEP1,Arabidopsis thaliana pescadillo ortholog1;computational_description=Transducin/WD40 repeat-like superfamily protein%3B FUNCTIONS IN: nucleotide binding%3B INVOLVED IN: rRNA processing%3B LOCATED IN: nucleus%3B EXPRESSED IN: 22 plant structures%3B EXPRESSED DURING: 13 growth stages%3B CONTAINS Int…	16852879	16856771	16853122	16856635
AT2G40360.2	0.820288	12.2792	-0.0740948	0.746194	ID=AT2G40360;Name=AT2G40360;Note=Transducin/WD40 repeat-like superfamily protein;Alias=AtPEIP1,AtPEP1,Arabidopsis thaliana pescadillo ortholog1;computational_description=Transducin/WD40 repeat-like superfamily protein%3B FUNCTIONS IN: nucleotide binding%3B INVOLVED IN: rRNA processing%3B LOCATED IN: nucleus%3B EXPRESSED IN: 22 plant structures%3B EXPRESSED DURING: 13 growth stages%3B CONTAINS Int…	16852879	16856771	16853122	16856635
AT2G41260.2	1.77057	5.0105	0.976274	2.74684	ID=AT2G41260;Name=AT2G41260;Note=glycine-rich protein / late embryogenesis abundant protein (M17);curator_summary=Late-embryogenesis-abundant gene. Involved in the acquisition of desiccation tolerance during late phase of embryogenesis.;symbol=M17;computational_description=M17%3B FUNCTIONS IN: molecular_function unknown%3B INVOLVED IN: embryo development%3B LOCATED IN: endomembrane system%3B EXPR…	17206451	17207698	17206540	17207492
AT2G41500.1	1.41223	10.7575	-0.594689	0.817543	ID=AT2G41500;Name=AT2G41500;Note=WD-40 repeat family protein / small nuclear ribonucleoprotein Prp4p-like protein;curator_summary=Encodes LACHESIS (LIS)%2C a protein with seven WD40 repeats. LIS is homologous to the yeast splicing factor PRP4 which is associated with the U4/U6 complex of the spliceosome. LIS is involved in a mechanism that prevents accessory cells from adopting gametic cell fate:…	17304129	17307426	17304318	17306855
AT2G41560.1	1.11801	13.7825	-0.60842	0.509592	ID=AT2G41560;Name=AT2G41560;Note=autoinhibited Ca(2+)-ATPase%2C isoform 4;curator_summary=Encodes a calmodulin-regulated Ca(2+)-ATPase that improves salt tolerance in yeast. Localized to the vacuole. Lesion mimic phenotype when mutation in the gene is combined with a mutation in ACA11. Lesion mimic phenotype of double knockout can be suppressed by nutritional supplements that increase anion level…	17332049	17337492	17332255	17337179
AT2G41560.2_1	1.08383	13.7886	-0.606143	0.477685	ID=AT2G41560;Name=AT2G41560;Note=autoinhibited Ca(2+)-ATPase%2C isoform 4;curator_summary=Encodes a calmodulin-regulated Ca(2+)-ATPase that improves salt tolerance in yeast. Localized to the vacuole. Lesion mimic phenotype when mutation in the gene is combined with a mutation in ACA11. Lesion mimic phenotype of double knockout can be suppressed by nutritional supplements that increase anion level…	17332064	17337269	17332255	17335391
AT2G41560.2_2	1.14505	13.7886	-0.606144	0.538902	ID=AT2G41560;Name=AT2G41560;Note=autoinhibited Ca(2+)-ATPase%2C isoform 4;curator_summary=Encodes a calmodulin-regulated Ca(2+)-ATPase that improves salt tolerance in yeast. Localized to the vacuole. Lesion mimic phenotype when mutation in the gene is combined with a mutation in ACA11. Lesion mimic phenotype of double knockout can be suppressed by nutritional supplements that increase anion level…	17332064	17337269	17336930	17337178
AT2G42220.1	1.03729	13.4549	0.353913	1.3912	ID=AT2G42220;Name=AT2G42220;Note=Rhodanese/Cell cycle control phosphatase superfamily protein;computational_description=Rhodanese/Cell cycle control phosphatase superfamily protein%3B FUNCTIONS IN: molecular_function unknown%3B INVOLVED IN: biological_process unknown%3B LOCATED IN: chloroplast thylakoid membrane%2C chloroplast%3B EXPRESSED IN: 22 plant structures%3B EXPRESSED DURING: 13 growth st…	17592037	17593500	17592104	17593305
AT2G42250.1	-6.76109	8.85916	-0.793148	-7.55423	ID=AT2G42250;Name=AT2G42250;Note=cytochrome P450%2C family 712%2C subfamily A%2C polypeptide 1;curator_summary=member of CYP712A;symbol=CYP712A1;full_name=cytochrome P450%2C family 712%2C subfamily A%2C polypeptide 1;computational_description=cytochrome P450%2C family 712%2C subfamily A%2C polypeptide 1 (CYP712A1)%3B FUNCTIONS IN: electron carrier activity%2C monooxygenase activity%2C iron ion bi…	17600074	17601849	17600074	17601648
AT2G42350.1	-1.77175	7.56664	0.120931	-1.65081	ID=AT2G42350;Name=AT2G42350;Note=RING/U-box superfamily protein;computational_description=RING/U-box superfamily protein%3B FUNCTIONS IN: zinc ion binding%3B EXPRESSED IN: stem%2C root%2C stamen%3B EXPRESSED DURING: 4 anthesis%3B CONTAINS InterPro DOMAIN/s: Zinc finger%2C RING-type (InterPro:IPR001841)%2C Zinc finger%2C C3HC4 RING-type (InterPro:IPR018957)%3B BEST Arabidopsis thaliana protein mat…	17639000	17640300	17639244	17639898
AT2G42540.3	-0.94056	8.28373	2.73545	1.79489	ID=AT2G42540;Name=AT2G42540;Note=cold-regulated 15a;curator_summary=A cold-regulated gene whose product is targeted to the chloroplast. Cor15am protects stromal proteins from aggregation under various stress conditions. Constitutive expression increases freezing tolerance in protoplasts in vitro and chloroplasts in vivo. NMR and x-ray diffraction studies suggest that COR15a alters the intrinsic c…	17711031	17712330	17711240	17711930
AT2G43010.1	0.907314	12.3632	-0.260686	0.646628	ID=AT2G43010;Name=AT2G43010;Note=phytochrome interacting factor 4;curator_summary=Isolated as a semidominant mutation defective in red -light responses. Encodes a nuclear localized bHLH protein that interacts with active PhyB protein. Negatively regulates phyB mediated red light responses. Involved in shade avoidance response. Protein abundance is negatively regulated by PhyB.;symbol=PIF4;Alias=A…	17886100	17889081	17887002	17888823
AT2G43010.3	0.900281	12.2374	-0.265093	0.635188	ID=AT2G43010;Name=AT2G43010;Note=phytochrome interacting factor 4;curator_summary=Isolated as a semidominant mutation defective in red -light responses. Encodes a nuclear localized bHLH protein that interacts with active PhyB protein. Negatively regulates phyB mediated red light responses. Involved in shade avoidance response. Protein abundance is negatively regulated by PhyB.;symbol=PIF4;Alias=A…	17886100	17889081	17886876	17888823
AT2G43010.4	0.893046	12.2686	-0.239252	0.653794	ID=AT2G43010;Name=AT2G43010;Note=phytochrome interacting factor 4;curator_summary=Isolated as a semidominant mutation defective in red -light responses. Encodes a nuclear localized bHLH protein that interacts with active PhyB protein. Negatively regulates phyB mediated red light responses. Involved in shade avoidance response. Protein abundance is negatively regulated by PhyB.;symbol=PIF4;Alias=A…	17886100	17889081	17887002	17888607
AT2G43140.1	-1.57192	8.67509	-0.305568	-1.87749	ID=AT2G43140;Name=AT2G43140;Note=basic helix-loop-helix (bHLH) DNA-binding superfamily protein;computational_description=basic helix-loop-helix (bHLH) DNA-binding superfamily protein%3B FUNCTIONS IN: DNA binding%2C sequence-specific DNA binding transcription factor activity%3B INVOLVED IN: regulation of transcription%3B LOCATED IN: nucleus%3B EXPRESSED IN: root%3B CONTAINS InterPro DOMAIN/s: Heli…	17931253	17935748	17935270	17935638
AT2G43680.1	0.827791	13.6255	-0.810155	0.0176352	ID=AT2G43680;Name=AT2G43680;Note=IQ-domain 14;symbol=IQD14;full_name=IQ-domain 14;computational_description=IQ-domain 14 (IQD14)%3B FUNCTIONS IN: calmodulin binding%3B LOCATED IN: plasma membrane%3B EXPRESSED IN: 23 plant structures%3B EXPRESSED DURING: 13 growth stages%3B CONTAINS InterPro DOMAIN/s: IQ calmodulin-binding region (InterPro:IPR000048)%3B BEST Arabidopsis thaliana protein match is: …	18108118	18111831	18109301	18111587
AT2G43680.5	0.840391	13.5775	-0.825258	0.0151335	ID=AT2G43680;Name=AT2G43680;Note=IQ-domain 14;symbol=IQD14;full_name=IQ-domain 14;computational_description=IQ-domain 14 (IQD14)%3B FUNCTIONS IN: calmodulin binding%3B LOCATED IN: plasma membrane%3B EXPRESSED IN: 23 plant structures%3B EXPRESSED DURING: 13 growth stages%3B CONTAINS InterPro DOMAIN/s: IQ calmodulin-binding region (InterPro:IPR000048)%3B BEST Arabidopsis thaliana protein match is: …	18108350	18111831	18109301	18111587
AT2G43900.1	1.79844	10.763	-0.831034	0.967404	ID=AT2G43900;Name=AT2G43900;Note=Endonuclease/exonuclease/phosphatase family protein;curator_summary=Encodes a 5-inositol-phosphate phosphatase%2C that%2C in vitro%2C shows activity against IP(1%2C4%2C5).;symbol=5PTase12;full_name=inositol-polyphosphate 5-phosphatase 12;computational_description=Endonuclease/exonuclease/phosphatase family protein%3B FUNCTIONS IN: inositol-polyphosphate 5-phosphat…	18178587	18184089	18178800	18183093
AT2G43900.2	1.79734	10.7262	-0.82967	0.967673	ID=AT2G43900;Name=AT2G43900;Note=Endonuclease/exonuclease/phosphatase family protein;curator_summary=Encodes a 5-inositol-phosphate phosphatase%2C that%2C in vitro%2C shows activity against IP(1%2C4%2C5).;symbol=5PTase12;full_name=inositol-polyphosphate 5-phosphatase 12;computational_description=Endonuclease/exonuclease/phosphatase family protein%3B FUNCTIONS IN: inositol-polyphosphate 5-phosphat…	18178587	18184089	18178800	18183093
AT2G43970.1	0.893826	14.0525	-0.376384	0.517442	ID=AT2G43970;Name=AT2G43970;Note=RNA-binding protein;symbol=LARP6b;Alias=AtLARP6b;full_name=La related protein 6b;computational_description=RNA-binding protein%3B FUNCTIONS IN: RNA binding%2C nucleic acid binding%3B INVOLVED IN: RNA processing%3B LOCATED IN: ribonucleoprotein complex%2C nucleus%2C chloroplast%3B EXPRESSED IN: 22 plant structures%3B EXPRESSED DURING: 13 growth stages%3B CONTAINS I…	18205234	18208218	18205534	18208031
AT2G43970.2	0.891381	13.9406	-0.381845	0.509536	ID=AT2G43970;Name=AT2G43970;Note=RNA-binding protein;symbol=LARP6b;Alias=AtLARP6b;full_name=La related protein 6b;computational_description=RNA-binding protein%3B FUNCTIONS IN: RNA binding%2C nucleic acid binding%3B INVOLVED IN: RNA processing%3B LOCATED IN: ribonucleoprotein complex%2C nucleus%2C chloroplast%3B EXPRESSED IN: 22 plant structures%3B EXPRESSED DURING: 13 growth stages%3B CONTAINS I…	18205234	18208218	18205534	18208031
AT2G44300.1	-1.0502	8.18623	0.602064	-0.448135	ID=AT2G44300;Name=AT2G44300;Note=Bifunctional inhibitor/lipid-transfer protein/seed storage 2S albumin superfamily protein;computational_description=Bifunctional inhibitor/lipid-transfer protein/seed storage 2S albumin superfamily protein%3B FUNCTIONS IN: lipid binding%3B INVOLVED IN: lipid transport%3B LOCATED IN: plasma membrane%2C anchored to membrane%3B EXPRESSED IN: 21 plant structures%3B EX…	18307222	18308494	18307467	18308286
AT2G44410.1	0.888663	11.3017	-0.517655	0.371007	ID=AT2G44410;Name=AT2G44410;Note=RING/U-box superfamily protein;computational_description=RING/U-box superfamily protein%3B FUNCTIONS IN: zinc ion binding%3B EXPRESSED IN: cultured cell%3B CONTAINS InterPro DOMAIN/s: Zinc finger%2C RING-type (InterPro:IPR001841)%3B BEST Arabidopsis thaliana protein match is: RING/U-box superfamily protein (TAIR:AT3G58030.4)%3B Has 1419 Blast hits to 1419 proteins…	18328321	18330420	18328872	18330114
AT2G45380.1	1.24296	11.1453	-0.510221	0.732741	ID=AT2G45380;Name=AT2G45380;Note=myeloid leukemia factor;computational_description=FUNCTIONS IN: molecular_function unknown%3B INVOLVED IN: biological_process unknown%3B LOCATED IN: cellular_component unknown%3B EXPRESSED IN: inflorescence meristem%2C flower%2C cultured cell%3B EXPRESSED DURING: petal differentiation and expansion stage%3B BEST Arabidopsis thaliana protein match is: Calcium-bindi…	18699427	18703093	18699587	18701625
AT2G45380.2	1.46588	11.0729	-0.485523	0.980361	ID=AT2G45380;Name=AT2G45380;Note=myeloid leukemia factor;computational_description=FUNCTIONS IN: molecular_function unknown%3B INVOLVED IN: biological_process unknown%3B LOCATED IN: cellular_component unknown%3B EXPRESSED IN: inflorescence meristem%2C flower%2C cultured cell%3B EXPRESSED DURING: petal differentiation and expansion stage%3B BEST Arabidopsis thaliana protein match is: Calcium-bindi…	18699427	18702217	18700552	18700866
AT2G45380.3	1.09685	11.1578	-0.514041	0.58281	ID=AT2G45380;Name=AT2G45380;Note=myeloid leukemia factor;computational_description=FUNCTIONS IN: molecular_function unknown%3B INVOLVED IN: biological_process unknown%3B LOCATED IN: cellular_component unknown%3B EXPRESSED IN: inflorescence meristem%2C flower%2C cultured cell%3B EXPRESSED DURING: petal differentiation and expansion stage%3B BEST Arabidopsis thaliana protein match is: Calcium-bindi…	18699587	18702085	18699587	18700867
AT2G45380.4	1.32932	11.0367	-0.539075	0.790247	ID=AT2G45380;Name=AT2G45380;Note=myeloid leukemia factor;computational_description=FUNCTIONS IN: molecular_function unknown%3B INVOLVED IN: biological_process unknown%3B LOCATED IN: cellular_component unknown%3B EXPRESSED IN: inflorescence meristem%2C flower%2C cultured cell%3B EXPRESSED DURING: petal differentiation and expansion stage%3B BEST Arabidopsis thaliana protein match is: Calcium-bindi…	18699587	18702095	18699587	18701626
AT2G45620.1	0.788171	12.4511	-0.866694	-0.0785225	ID=AT2G45620;Name=AT2G45620;Note=Nucleotidyltransferase family protein;Alias=URT1,UTP:RNA uridylyltransferase 1;computational_description=Nucleotidyltransferase family protein%3B FUNCTIONS IN: nucleotidyltransferase activity%3B INVOLVED IN: biological_process unknown%3B LOCATED IN: cellular_component unknown%3B EXPRESSED IN: 23 plant structures%3B EXPRESSED DURING: 14 growth stages%3B CONTAINS In…	18792863	18795904	18792942	18795750
AT2G45670.1	0.972001	12.1584	-0.535539	0.436462	ID=AT2G45670;Name=AT2G45670;Note=calcineurin B subunit-like protein;computational_description=calcineurin B subunit-related%3B FUNCTIONS IN: calcium ion binding%2C acyltransferase activity%3B INVOLVED IN: metabolic process%3B EXPRESSED IN: 22 plant structures%3B EXPRESSED DURING: 14 growth stages%3B CONTAINS InterPro DOMAIN/s: EF-Hand 1%2C calcium-binding site (InterPro:IPR018247)%2C Phospholipid…	18814659	18818545	18815069	18818382
AT2G45670.2_1	1.22566	12.1406	-0.555993	0.669672	ID=AT2G45670;Name=AT2G45670;Note=calcineurin B subunit-like protein;computational_description=calcineurin B subunit-related%3B FUNCTIONS IN: calcium ion binding%2C acyltransferase activity%3B INVOLVED IN: metabolic process%3B EXPRESSED IN: 22 plant structures%3B EXPRESSED DURING: 14 growth stages%3B CONTAINS InterPro DOMAIN/s: EF-Hand 1%2C calcium-binding site (InterPro:IPR018247)%2C Phospholipid…	18814659	18818545	18815072	18816927
AT2G45670.2_2	0.882565	12.1406	-0.555994	0.326571	ID=AT2G45670;Name=AT2G45670;Note=calcineurin B subunit-like protein;computational_description=calcineurin B subunit-related%3B FUNCTIONS IN: calcium ion binding%2C acyltransferase activity%3B INVOLVED IN: metabolic process%3B EXPRESSED IN: 22 plant structures%3B EXPRESSED DURING: 14 growth stages%3B CONTAINS InterPro DOMAIN/s: EF-Hand 1%2C calcium-binding site (InterPro:IPR018247)%2C Phospholipid…	18814659	18818545	18817082	18818381
AT2G45920.1	1.92522	10.1215	-0.544059	1.38116	ID=AT2G45920;Name=AT2G45920;Note=U-box domain-containing protein;computational_description=U-box domain-containing protein%3B FUNCTIONS IN: ubiquitin-protein ligase activity%3B INVOLVED IN: protein ubiquitination%3B LOCATED IN: ubiquitin ligase complex%3B EXPRESSED IN: 19 plant structures%3B EXPRESSED DURING: 7 growth stages%3B CONTAINS InterPro DOMAIN/s: U box domain (InterPro:IPR003613)%3B BEST…	18898628	18901303	18899690	18901097
AT2G45920.2	1.90517	9.94973	-0.524183	1.38099	ID=AT2G45920;Name=AT2G45920;Note=U-box domain-containing protein;computational_description=U-box domain-containing protein%3B FUNCTIONS IN: ubiquitin-protein ligase activity%3B INVOLVED IN: protein ubiquitination%3B LOCATED IN: ubiquitin ligase complex%3B EXPRESSED IN: 19 plant structures%3B EXPRESSED DURING: 7 growth stages%3B CONTAINS InterPro DOMAIN/s: U box domain (InterPro:IPR003613)%3B BEST…	18898724	18901326	18899690	18900946
AT2G45980.1	0.76329	11.6125	-0.469193	0.294097	ID=AT2G45980;Name=AT2G45980;Note=mesoderm induction early response protein;curator_summary=Encodes an Atg8-interacting protein that is partially associated with the ER during favorable growth conditions and becomes mainly associated with a spherical compartment that dynamically moves along the ER network. In stress induced plants%2C ATI1 is localized to a novel plastid associated bodies that are …	18917271	18919198	18917679	18918569
AT2G45990.4	1.03384	10.8667	0.156069	1.18991	ID=AT2G45990;Name=AT2G45990;Note=ribosomal RNA small subunit methyltransferase G;computational_description=unknown protein%3B FUNCTIONS IN: molecular_function unknown%3B INVOLVED IN: biological_process unknown%3B LOCATED IN: chloroplast%2C chloroplast stroma%3B EXPRESSED IN: 22 plant structures%3B EXPRESSED DURING: 13 growth stages%3B Has 312 Blast hits to 312 proteins in 90 species: Archae - 0%3…	18919362	18921229	18920741	18921042
AT2G46050.1	5.3877	5.75674	-0.728986	4.65871	ID=AT2G46050;Name=AT2G46050;Note=Pentatricopeptide repeat (PPR-like) superfamily protein;computational_description=Pentatricopeptide repeat (PPR-like) superfamily protein%3B CONTAINS InterPro DOMAIN/s: Pentatricopeptide repeat (InterPro:IPR002885)%3B BEST Arabidopsis thaliana protein match is: pentatricopeptide (PPR) repeat-containing protein (TAIR:AT1G68930.1)%3B Has 38266 Blast hits to 13184 pr…	18939261	18941034	18939261	18941034
AT2G46260.1	0.942037	11.6389	-0.629232	0.312805	ID=AT2G46260;Name=AT2G46260;Note=BTB/POZ/Kelch-associated protein;curator_summary=Involvement in protein ubiquitylation is predicted based on physical interaction with CULLIN 3 proteins.;symbol=LRB1;full_name=light-response BTB 1;computational_description=BTB/POZ/Kelch-associated protein%3B CONTAINS InterPro DOMAIN/s: BTB/POZ (InterPro:IPR013069)%2C BTB/Kelch-associated (InterPro:IPR011705)%2C BT…	18995644	18998672	18996110	18998463
AT2G46490.1	1.64828	11.2032	-0.735281	0.912999	ID=AT2G46490;Name=AT2G46490;Note=hypothetical protein;computational_description=unknown protein%3B BEST Arabidopsis thaliana protein match is: unknown protein (TAIR:AT5G35110.1)%3B Has 34 Blast hits to 34 proteins in 7 species: Archae - 0%3B Bacteria - 0%3B Metazoa - 1%3B Fungi - 0%3B Plants - 33%3B Viruses - 0%3B Other Eukaryotes - 0 (source: NCBI BLink).;Dbxref=PMID:16307366,PMID:18775970,locus…	19079304	19080143	19079456	19079861
AT2G46900.1	1.16693	12.1899	-0.849947	0.316987	ID=AT2G46900;Name=AT2G46900;Note=transcription factor-like protein;computational_description=CONTAINS InterPro DOMAIN/s: Basic helix-loop-helix%2C Nulp1-type (InterPro:IPR006994)%3B Has 2929 Blast hits to 2464 proteins in 333 species: Archae - 2%3B Bacteria - 151%3B Metazoa - 913%3B Fungi - 372%3B Plants - 141%3B Viruses - 47%3B Other Eukaryotes - 1303 (source: NCBI BLink).;Dbxref=PMID:18775970,l…	19269557	19272263	19269677	19271987
AT2G47350.2	-4.10034	9.42995	-0.310997	-4.41133	ID=AT2G47350;Name=AT2G47350;Note=HIT zinc finger and PAPA-1-like domain-containing protein;computational_description=HIT zinc finger %3BPAPA-1-like conserved region%3B CONTAINS InterPro DOMAIN/s: Zinc finger%2C HIT-type (InterPro:IPR007529)%2C PAPA-1-like conserved region (InterPro:IPR006880)%3B BEST Arabidopsis thaliana protein match is: PAPA-1-like family protein / zinc finger (HIT type) family…	19433790	19437249	19436504	19437044
AT2G47420.1	1.38094	11.2913	-0.638873	0.742067	ID=AT2G47420;Name=AT2G47420;Note=Ribosomal RNA adenine dimethylase family protein;curator_summary=Encodes a putative rRNA dimethyltransferase.;symbol=DIM1A;full_name=adenosine dimethyl transferase 1A;computational_description=Ribosomal RNA adenine dimethylase family protein%3B FUNCTIONS IN: rRNA methyltransferase activity%2C rRNA (adenine-N6%2CN6-)-dimethyltransferase activity%2C rRNA (adenine) m…	19457373	19458924	19457573	19458777
AT2G47940.1	0.707861	13.2569	-0.0255718	0.682289	ID=AT2G47940;Name=AT2G47940;Note=DEGP protease 2;curator_summary=Encodes DegP2 protease (DEGP2)%3B nuclear gene for chloroplast product.;symbol=DEG2;Alias=DEGP2,DEGP protease 2,EMB3117,EMBRYO DEFECTIVE 3117;full_name=degradation of periplasmic proteins 2;computational_description=DEGP protease 2 (DEGP2)%3B FUNCTIONS IN: serine-type peptidase activity%2C serine-type endopeptidase activity%3B INVOL…	19617985	19622301	19618371	19622164
AT2G47940.2	0.695144	13.2007	-0.0189827	0.676161	ID=AT2G47940;Name=AT2G47940;Note=DEGP protease 2;curator_summary=Encodes DegP2 protease (DEGP2)%3B nuclear gene for chloroplast product.;symbol=DEG2;Alias=DEGP2,DEGP protease 2,EMB3117,EMBRYO DEFECTIVE 3117;full_name=degradation of periplasmic proteins 2;computational_description=DEGP protease 2 (DEGP2)%3B FUNCTIONS IN: serine-type peptidase activity%2C serine-type endopeptidase activity%3B INVOL…	19617985	19622251	19618371	19622164
AT3G01015.1	5.67897	4.35281	-5.12866	0.550301	ID=AT3G01015;Name=AT3G01015;Note=TPX2 (targeting protein for Xklp2) protein family;computational_description=TPX2 (targeting protein for Xklp2) protein family%3B CONTAINS InterPro DOMAIN/s: Xklp2 targeting protein (InterPro:IPR009675)%3B BEST Arabidopsis thaliana protein match is: TPX2 (targeting protein for Xklp2) protein family (TAIR:AT5G15510.1)%3B Has 30201 Blast hits to 17322 proteins in 780…	1608	4159	1797	4017
AT3G01540.1	1.50918	14.0749	-0.365464	1.14371	ID=AT3G01540;Name=AT3G01540;Note=DEAD box RNA helicase 1;curator_summary=RNA HELICASE DRH1;symbol=DRH1;Alias=ATDRH1,ARABIDOPSIS THALIANA DEAD BOX RNA HELICASE 1;full_name=DEAD box RNA helicase 1;computational_description=DEAD box RNA helicase 1 (DRH1)%3B FUNCTIONS IN: ATPase activity%2C ATP-dependent RNA helicase activity%3B EXPRESSED IN: 25 plant structures%3B EXPRESSED DURING: 15 growth stages%…	212678	216714	213076	216142
AT3G01540.2	1.50447	14.0782	-0.358164	1.14631	ID=AT3G01540;Name=AT3G01540;Note=DEAD box RNA helicase 1;curator_summary=RNA HELICASE DRH1;symbol=DRH1;Alias=ATDRH1,ARABIDOPSIS THALIANA DEAD BOX RNA HELICASE 1;full_name=DEAD box RNA helicase 1;computational_description=DEAD box RNA helicase 1 (DRH1)%3B FUNCTIONS IN: ATPase activity%2C ATP-dependent RNA helicase activity%3B EXPRESSED IN: 25 plant structures%3B EXPRESSED DURING: 15 growth stages%…	212670	216736	213076	216142
AT3G01690.1	1.05486	12.5348	-0.686255	0.368606	ID=AT3G01690;Name=AT3G01690;Note=alpha/beta-Hydrolases superfamily protein;computational_description=alpha/beta-Hydrolases superfamily protein%3B CONTAINS InterPro DOMAIN/s: Alpha/beta hydrolase fold-1 (InterPro:IPR000073)%3B BEST Arabidopsis thaliana protein match is: alpha/beta-Hydrolases superfamily protein (TAIR:AT5G14390.1)%3B Has 3903 Blast hits to 3890 proteins in 823 species: Archae - 8%3…	256294	258696	256752	258379
AT3G01770.1	1.9756	11.8865	-0.839893	1.13571	ID=AT3G01770;Name=AT3G01770;Note=bromodomain and extraterminal domain protein 10;symbol=BET10;Alias=ATBET10,bromodomain and extraterminal domain protein 10;full_name=bromodomain and extraterminal domain protein 10;computational_description=bromodomain and extraterminal domain protein 10 (BET10)%3B CONTAINS InterPro DOMAIN/s: Bromodomain (InterPro:IPR001487)%3B BEST Arabidopsis thaliana protein ma…	275332	278841	275581	278386
AT3G01770.2	2.25385	11.8321	-0.853439	1.40041	ID=AT3G01770;Name=AT3G01770;Note=bromodomain and extraterminal domain protein 10;symbol=BET10;Alias=ATBET10,bromodomain and extraterminal domain protein 10;full_name=bromodomain and extraterminal domain protein 10;computational_description=bromodomain and extraterminal domain protein 10 (BET10)%3B CONTAINS InterPro DOMAIN/s: Bromodomain (InterPro:IPR001487)%3B BEST Arabidopsis thaliana protein ma…	275376	278830	276248	278385
AT3G01850.3	1.01397	10.5098	-0.61963	0.394338	ID=AT3G01850;Name=AT3G01850;Note=Aldolase-type TIM barrel family protein;computational_description=Aldolase-type TIM barrel family protein%3B FUNCTIONS IN: ribulose-phosphate 3-epimerase activity%2C catalytic activity%3B INVOLVED IN: carbohydrate metabolic process%2C metabolic process%3B LOCATED IN: endomembrane system%3B EXPRESSED IN: 22 plant structures%3B EXPRESSED DURING: 13 growth stages%3B …	299992	301539	300427	301531
AT3G02200.1	0.693086	12.3614	0.00808968	0.701176	ID=AT3G02200;Name=AT3G02200;Note=Proteasome component (PCI) domain protein;computational_description=Proteasome component (PCI) domain protein%3B CONTAINS InterPro DOMAIN/s: Proteasome component (PCI) domain (InterPro:IPR000717)%3B BEST Arabidopsis thaliana protein match is: Proteasome component (PCI) domain protein (TAIR:AT5G15610.1)%3B Has 412 Blast hits to 412 proteins in 178 species: Archae -…	406339	409163	406691	408675
AT3G02200.2	0.72828	12.5381	-0.035396	0.692884	ID=AT3G02200;Name=AT3G02200;Note=Proteasome component (PCI) domain protein;computational_description=Proteasome component (PCI) domain protein%3B CONTAINS InterPro DOMAIN/s: Proteasome component (PCI) domain (InterPro:IPR000717)%3B BEST Arabidopsis thaliana protein match is: Proteasome component (PCI) domain protein (TAIR:AT5G15610.1)%3B Has 412 Blast hits to 412 proteins in 178 species: Archae -…	406587	409200	406691	408919
AT3G02640.1	-1.01871	9.81294	0.340887	-0.677822	ID=AT3G02640;Name=AT3G02640;Note=transmembrane protein;computational_description=unknown protein%3B BEST Arabidopsis thaliana protein match is: unknown protein (TAIR:AT5G16250.1)%3B Has 96 Blast hits to 96 proteins in 16 species: Archae - 0%3B Bacteria - 0%3B Metazoa - 0%3B Fungi - 0%3B Plants - 95%3B Viruses - 0%3B Other Eukaryotes - 1 (source: NCBI BLink).;Dbxref=PMID:17227549,locus:2076849;loc…	564883	565801	565063	565621
AT3G02690.1	1.07867	10.8945	-0.420114	0.658554	ID=AT3G02690;Name=AT3G02690;Note=nodulin MtN21 /EamA-like transporter family protein;curator_summary=Nucleotide/sugar transporter family protein;computational_description=nodulin MtN21 /EamA-like transporter family protein%3B LOCATED IN: chloroplast%2C membrane%3B EXPRESSED IN: 22 plant structures%3B EXPRESSED DURING: 13 growth stages%3B CONTAINS InterPro DOMAIN/s: Protein of unknown function DUF…	579585	581611	579626	581448
AT3G02740.1	0.86782	10.4842	-0.208392	0.659428	ID=AT3G02740;Name=AT3G02740;Note=Eukaryotic aspartyl protease family protein;computational_description=Eukaryotic aspartyl protease family protein%3B FUNCTIONS IN: aspartic-type endopeptidase activity%3B INVOLVED IN: proteolysis%3B LOCATED IN: plasma membrane%2C anchored to membrane%3B EXPRESSED IN: 22 plant structures%3B EXPRESSED DURING: 13 growth stages%3B CONTAINS InterPro DOMAIN/s: Peptidase…	590424	593228	590560	593089
AT3G02740.2	1	10.4686	-0.216332	0.783673	ID=AT3G02740;Name=AT3G02740;Note=Eukaryotic aspartyl protease family protein;computational_description=Eukaryotic aspartyl protease family protein%3B FUNCTIONS IN: aspartic-type endopeptidase activity%3B INVOLVED IN: proteolysis%3B LOCATED IN: plasma membrane%2C anchored to membrane%3B EXPRESSED IN: 22 plant structures%3B EXPRESSED DURING: 13 growth stages%3B CONTAINS InterPro DOMAIN/s: Peptidase…	590424	593228	591018	593088
AT3G03200.1	-1.65207	8.22668	1.12003	-0.532047	ID=AT3G03200;Name=AT3G03200;Note=NAC domain containing protein 45;symbol=NAC045;Alias=NAC45,NAC domain containing protein 45,anac045,NAC domain containing protein 45;full_name=NAC domain containing protein 45;computational_description=NAC domain containing protein 45 (NAC045)%3B FUNCTIONS IN: sequence-specific DNA binding transcription factor activity%3B INVOLVED IN: multicellular organismal deve…	734891	738629	736140	738527
AT3G03370.1	2.54786	6.28232	-1.66976	0.878108	ID=AT3G03370;Name=AT3G03370;Note=hypothetical protein;computational_description=BEST Arabidopsis thaliana protein match is: DegP protease 7 (TAIR:AT3G03380.1)%3B Has 55 Blast hits to 55 proteins in 11 species: Archae - 0%3B Bacteria - 0%3B Metazoa - 0%3B Fungi - 0%3B Plants - 55%3B Viruses - 0%3B Other Eukaryotes - 0 (source: NCBI BLink).;Dbxref=locus:2099629;locus_type=protein_coding	797253	799148	797422	798881
AT3G03380.1	0.7202	13.0573	-0.570044	0.150156	ID=AT3G03380;Name=AT3G03380;Note=DegP protease 7;curator_summary=Encodes a putative DegP protease.;symbol=DEG7;Alias=DegP7,DegP protease 7;full_name=degradation of periplasmic proteins 7;computational_description=DegP protease 7 (DegP7)%3B CONTAINS InterPro DOMAIN/s: Serine/cysteine peptidase%2C trypsin-like (InterPro:IPR009003)%2C Peptidase S1C%2C HrtA/DegP2/Q/S (InterPro:IPR001940)%2C PDZ/DHR/G…	799499	808540	799719	808319
AT3G03380.2	0.745158	12.992	-0.585285	0.159873	ID=AT3G03380;Name=AT3G03380;Note=DegP protease 7;curator_summary=Encodes a putative DegP protease.;symbol=DEG7;Alias=DegP7,DegP protease 7;full_name=degradation of periplasmic proteins 7;computational_description=DegP protease 7 (DegP7)%3B CONTAINS InterPro DOMAIN/s: Serine/cysteine peptidase%2C trypsin-like (InterPro:IPR009003)%2C Peptidase S1C%2C HrtA/DegP2/Q/S (InterPro:IPR001940)%2C PDZ/DHR/G…	799499	808540	799719	808319
AT3G03780.2	-0.710549	13.2348	1.73586	1.02531	ID=AT3G03780;Name=AT3G03780;Note=methionine synthase 2;curator_summary=Encodes a cytosolic methionine synthase%2C involved in methionine regeneration via the activated methyl cycle (or SAM cycle);symbol=MS2;Alias=ATMS2,methionine synthase 2;full_name=methionine synthase 2;computational_description=methionine synthase 2 (MS2)%3B FUNCTIONS IN: 5-methyltetrahydropteroyltriglutamate-homocysteine S-me…	956861	961032	957601	960740
AT3G03930.1	-3.8095	-0.314504	3.59001	-0.219492	ID=AT3G03930;Name=AT3G03930;Note=kinase-like protein;computational_description=protein kinase-related%3B BEST Arabidopsis thaliana protein match is: Protein kinase family protein (TAIR:AT3G03940.1)%3B Has 314 Blast hits to 298 proteins in 30 species: Archae - 0%3B Bacteria - 18%3B Metazoa - 0%3B Fungi - 0%3B Plants - 292%3B Viruses - 0%3B Other Eukaryotes - 4 (source: NCBI BLink).;Dbxref=PMID:187…	1011309	1012810	1011437	1012330
AT3G04120.1	-0.589144	15.1578	1.42983	0.840688	ID=AT3G04120;Name=AT3G04120;Note=glyceraldehyde-3-phosphate dehydrogenase C subunit 1;curator_summary=encodes cytosolic GADPH (C subunit) involved in the glycolytic pathway but also interacts with H2O2 potentially placing it in a signalling cascade induced by ROS.;symbol=GAPC1;Alias=GAPC-1,GAPC,GLYCERALDEHYDE-3-PHOSPHATE DEHYDROGENASE C SUBUNIT;full_name=glyceraldehyde-3-phosphate dehydrogenase C…	1080941	1083690	1081076	1083131
AT3G04350.1	0.859345	11.147	-0.660279	0.199066	ID=AT3G04350;Name=AT3G04350;Note=vacuolar sorting-associated protein (DUF946);computational_description=Plant protein of unknown function (DUF946)%3B CONTAINS InterPro DOMAIN/s: Protein of unknown function DUF946 (InterPro:IPR009291)%3B BEST Arabidopsis thaliana protein match is: Plant protein of unknown function (DUF946) (TAIR:AT5G18490.1)%3B Has 389 Blast hits to 369 proteins in 101 species: Ar…	1153722	1156876	1153971	1156469
AT3G04350.2	0.841361	11.0221	-0.639996	0.201365	ID=AT3G04350;Name=AT3G04350;Note=vacuolar sorting-associated protein (DUF946);computational_description=Plant protein of unknown function (DUF946)%3B CONTAINS InterPro DOMAIN/s: Protein of unknown function DUF946 (InterPro:IPR009291)%3B BEST Arabidopsis thaliana protein match is: Plant protein of unknown function (DUF946) (TAIR:AT5G18490.1)%3B Has 389 Blast hits to 369 proteins in 101 species: Ar…	1153722	1156876	1153971	1155596
AT3G04710.3	-0.843714	9.82303	0.359257	-0.484457	ID=AT3G04710;Name=AT3G04710;Note=ankyrin repeat family protein;curator_summary=Encodes one of the 36 carboxylate clamp (CC)-tetratricopeptide repeat (TPR) proteins (Prasad 2010%2C Pubmed ID: 20856808) with potential to interact with Hsp90/Hsp70 as co-chaperones.;symbol=TPR10;full_name=tetratricopeptide repeat 10;computational_description=ankyrin repeat family protein%3B FUNCTIONS IN: binding%3B I…	1276667	1281118	1277545	1280942
AT3G04790.1	-0.638491	12.6314	0.487725	-0.150766	ID=AT3G04790;Name=AT3G04790;Note=Ribose 5-phosphate isomerase%2C type A protein;symbol=EMB3119;full_name=EMBRYO DEFECTIVE 3119;computational_description=Ribose 5-phosphate isomerase%2C type A protein%3B FUNCTIONS IN: ribose-5-phosphate isomerase activity%3B INVOLVED IN: defense response to bacterium%2C reductive pentose-phosphate cycle%3B LOCATED IN: thylakoid%2C chloroplast thylakoid membrane%2C…	1313296	1314288	1313364	1314195
AT3G05190.2	1.36033	8.30545	1.08908	2.44941	ID=AT3G05190;Name=AT3G05190;Note=D-aminoacid aminotransferase-like PLP-dependent enzymes superfamily protein;computational_description=D-aminoacid aminotransferase-like PLP-dependent enzymes superfamily protein%3B FUNCTIONS IN: catalytic activity%3B INVOLVED IN: metabolic process%3B LOCATED IN: cellular_component unknown%3B EXPRESSED IN: 14 plant structures%3B EXPRESSED DURING: 7 growth stages%3B…	1471255	1475832	1471517	1475067
AT3G05290.1	1.34404	10.096	-0.796328	0.547711	ID=AT3G05290;Name=AT3G05290;Note=peroxisomal adenine nucleotide carrier 1;curator_summary=encodes a peroxisomal adenine nucleotide transporter%2C involved in fatty acid beta-oxidation during early stage of postgerminative growth.;symbol=PNC1;Alias=AtPNC1;full_name=peroxisomal adenine nucleotide carrier 1;computational_description=peroxisomal adenine nucleotide carrier 1 (PNC1)%3B CONTAINS InterPr…	1505830	1507835	1506128	1507614
AT3G05727.1	-0.82023	11.7197	-0.565499	-1.38573	ID=AT3G05727;Name=AT3G05727;Note=S locus-related glycoprotein 1 (SLR1) binding pollen coat protein family;curator_summary=Encodes a defensin-like (DEFL) family protein.;computational_description=S locus-related glycoprotein 1 (SLR1) binding pollen coat protein family%3B LOCATED IN: endomembrane system%3B CONTAINS InterPro DOMAIN/s: S locus-related glycoprotein 1 binding pollen coat (InterPro:IPR0…	1693547	1694140	1693615	1693934
AT3G06430.1	0.891681	11.7259	-0.318643	0.573038	ID=AT3G06430;Name=AT3G06430;Note=Tetratricopeptide repeat (TPR)-like superfamily protein;curator_summary=Encodes PPR2%2C a pentatricopeptide repeat protein. Binds to plastid 23S rRNA and plays an important role in the first mitotic division during gametogenesis and in cell proliferation during embryogenesis.;symbol=PPR2;Alias=AtPPR2,EMB2750,embryo defective 2750;full_name=pentatricopeptide repeat…	1956408	1958304	1956657	1958240
AT3G06960.1	1.10434	10.8479	-0.579754	0.524586	ID=AT3G06960;Name=AT3G06960;Note=pigment defective 320;curator_summary=TGD4 is an integral dimeric beta-barrel lipid transfer protein that binds PtdOH with its N-terminus and contains dimerization domains at its C-terminus. Mutations in this gene suppress the low temperature-induced phenotype of Arabidopsis tocopherol-deficient mutant vte2.;symbol=PDE320;Alias=TGD4,TRIGALACTOSYLDIACYLGLYCEROL 4;f…	2194207	2196581	2194378	2196494
AT3G06960.2_1	1.38103	10.7831	-0.58134	0.799691	ID=AT3G06960;Name=AT3G06960;Note=pigment defective 320;curator_summary=TGD4 is an integral dimeric beta-barrel lipid transfer protein that binds PtdOH with its N-terminus and contains dimerization domains at its C-terminus. Mutations in this gene suppress the low temperature-induced phenotype of Arabidopsis tocopherol-deficient mutant vte2.;symbol=PDE320;Alias=TGD4,TRIGALACTOSYLDIACYLGLYCEROL 4;f…	2194226	2196547	2194381	2195014
AT3G06960.2_2	0.970864	10.7831	-0.581343	0.389521	ID=AT3G06960;Name=AT3G06960;Note=pigment defective 320;curator_summary=TGD4 is an integral dimeric beta-barrel lipid transfer protein that binds PtdOH with its N-terminus and contains dimerization domains at its C-terminus. Mutations in this gene suppress the low temperature-induced phenotype of Arabidopsis tocopherol-deficient mutant vte2.;symbol=PDE320;Alias=TGD4,TRIGALACTOSYLDIACYLGLYCEROL 4;f…	2194226	2196547	2195218	2196494
AT3G07310.2	-0.828725	11.8893	-0.271879	-1.1006	ID=AT3G07310;Name=AT3G07310;Note=phosphoserine aminotransferase%2C putative (DUF760);computational_description=Protein of unknown function (DUF760)%3B CONTAINS InterPro DOMAIN/s: Protein of unknown function DUF760 (InterPro:IPR008479)%3B BEST Arabidopsis thaliana protein match is: Protein of unknown function (DUF760) (TAIR:AT5G48590.1)%3B Has 147 Blast hits to 143 proteins in 27 species: Archae -…	2327817	2329926	2329299	2329676
AT3G07870.1	1.18873	10.188	-0.733219	0.455511	ID=AT3G07870;Name=AT3G07870;Note=F-box and associated interaction domains-containing protein;computational_description=F-box and associated interaction domains-containing protein%3B CONTAINS InterPro DOMAIN/s: F-box domain%2C cyclin-like (InterPro:IPR001810)%2C F-box domain%2C Skp2-like (InterPro:IPR022364)%2C F-box associated domain%2C type 3 (InterPro:IPR013187)%2C F-box associated interaction …	2510569	2512479	2510870	2512124
AT3G08730.2	1.16384	11.4818	0.00748695	1.17132	ID=AT3G08730;Name=AT3G08730;Note=protein-serine kinase 1;curator_summary=Encodes a protein-serine kinase that phosphorylates ribosomal protein in vitro. Activation of AtS6k is regulated by 1-naphthylacetic acid and kinetin%2C at least in part%2C via a lipid kinase-dependent pathway. Involved in translational up-regulation of ribosomal proteins. Phosphorylated by PDK1. Interacts with RAPTOR1%2C wh…	2651422	2654212	2651580	2653363
AT3G08770.1	-0.743807	10.9711	0.0425945	-0.701213	ID=AT3G08770;Name=AT3G08770;Note=lipid transfer protein 6;curator_summary=Predicted to encode a PR (pathogenesis-related) protein. Belongs to the lipid transfer protein (PR-14) family with the following members: At2g38540/LTP1%2C At2g38530/LTP2%2C At5g59320/LTP3%2C At5g59310/LTP4%2C At3g51600/LTP5%2C At3g08770/LTP6%2C At2g15050/LTP7%2C At2g18370/LTP8%2C At2g15325/LTP9%2C At5g01870/LTP10%2C At4g33…	2664068	2664888	2664348	2664784
AT3G09150.3	1.31613	9.36061	0.351498	1.66763	ID=AT3G09150;Name=AT3G09150;Note=phytochromobilin:ferredoxin oxidoreductase%2C chloroplast / phytochromobilin synthase (HY2);curator_summary=Required for biosynthesis of the tetrapyrrole phytochrome chromophore phytochromobilin. Encodes phytochromobilin synthase%2C a ferredoxin-dependent biliverdin reductase. It is necessary for coupling the expression of some nuclear genes to the functional stat…	2803609	2805564	2803677	2803909
AT3G09210.1	0.79679	11.7443	-0.133596	0.663195	ID=AT3G09210;Name=AT3G09210;Note=plastid transcriptionally active 13;symbol=PTAC13;full_name=plastid transcriptionally active 13;computational_description=plastid transcriptionally active 13 (PTAC13)%3B FUNCTIONS IN: transcription elongation regulator activity%3B INVOLVED IN: positive regulation of RNA elongation from RNA polymerase II promoter%3B LOCATED IN: plastid chromosome%2C nucleoid%3B EXP…	2825141	2826922	2825421	2826850
AT3G09390.1	-0.616741	13.6952	1.13378	0.517037	ID=AT3G09390;Name=AT3G09390;Note=metallothionein 2A;curator_summary=metallothionein%2C binds to and detoxifies excess copper and other metals%2C limiting oxidative damage;symbol=MT2A;Alias=ATMT-1,ARABIDOPSIS THALIANA METALLOTHIONEIN-1,ATMT-K,ARABIDOPSIS THALIANA METALLOTHIONEIN-K;full_name=metallothionein 2A;computational_description=metallothionein 2A (MT2A)%3B CONTAINS InterPro DOMAIN/s: Plant …	2889405	2890574	2889736	2890188
AT3G09410.3	-1.85636	9.89309	0.263305	-1.59306	ID=AT3G09410;Name=AT3G09410;Note=Pectinacetylesterase family protein;computational_description=Pectinacetylesterase family protein%3B CONTAINS InterPro DOMAIN/s: Pectinacetylesterase (InterPro:IPR004963)%3B BEST Arabidopsis thaliana protein match is: Pectinacetylesterase family protein (TAIR:AT3G09405.1)%3B Has 557 Blast hits to 548 proteins in 93 species: Archae - 0%3B Bacteria - 46%3B Metazoa -…	2897637	2901055	2898245	2898400
AT3G09680.1	-1.76616	5.60779	2.00271	0.236546	ID=AT3G09680;Name=AT3G09680;Note=Ribosomal protein S12/S23 family protein;computational_description=Ribosomal protein S12/S23 family protein%3B FUNCTIONS IN: structural constituent of ribosome%3B INVOLVED IN: translation%3B LOCATED IN: cytosolic small ribosomal subunit%2C cytosolic ribosome%2C ribosome%2C nucleolus%3B CONTAINS InterPro DOMAIN/s: Ribosomal protein S23%2C eukaryotic/archaeal (Inter…	2969044	2970371	2969196	2970291
AT3G09880.1	0.971786	11.3782	-0.620851	0.350935	ID=AT3G09880;Name=AT3G09880;Note=Protein phosphatase 2A regulatory B subunit family protein;curator_summary=Encodes B' regulatory subunit of PP2A (AtB'beta).;symbol=ATB' BETA;computational_description=ATB' BETA%3B FUNCTIONS IN: protein phosphatase type 2A regulator activity%3B INVOLVED IN: signal transduction%3B LOCATED IN: protein phosphatase type 2A complex%3B EXPRESSED IN: 22 plant structures%…	3029470	3032399	3029917	3031931
AT3G09940.1	-1.09442	8.98649	1.07104	-0.0233737	ID=AT3G09940;Name=AT3G09940;Note=monodehydroascorbate reductase;curator_summary=Encodes a member of the monodehydroascorbate reductase gene family. Critical for a mutualistic symbiosis between the host Arabidopsis and the root colonizing fungus Piriformospora indica.;symbol=MDHAR;Alias=AtMDAR3,MDAR3,MONODEHYDROASCORBATE REDUCTASE 3;full_name=monodehydroascorbate reductase;computational_descriptio…	3056374	3059244	3056500	3059103
AT3G10660.1	-1.41148	9.03557	0.252264	-1.15922	ID=AT3G10660;Name=AT3G10660;Note=calmodulin-domain protein kinase cdpk isoform 2;curator_summary=predicted to encode calcium-dependent protein kinase and is localized to the ER. Protein is myristoylated in a cell-free extract. Changing the proposed myristoylated site%2C G residue in the amino terminal%2C to A prevented the meristoylation . The G to A mutation decreased AtCPK2 membrane association…	3331065	3334986	3331598	3334268
AT3G11170.1	0.890255	13.0468	0.390806	1.28106	ID=AT3G11170;Name=AT3G11170;Note=fatty acid desaturase 7;curator_summary=Chloroplastic enzyme responsible for the synthesis of 16:3 and 18:3 fatty acids from galactolipids%2C sulpholipids and phosphatidylglycerol. Uses ferredoxin as electron donor. Gene expression is induced by wounding in shoot and root. The wound-response in shoot is independent of jasmonic acid mediated pathway whereas the roo…	3499536	3502452	3499958	3502126
AT3G11450.1	1.35815	13.0256	-0.807737	0.550412	ID=AT3G11450;Name=AT3G11450;Note=DnaJ and Myb-like DNA-binding domain-containing protein;computational_description=DnaJ domain %3BMyb-like DNA-binding domain%3B FUNCTIONS IN: heat shock protein binding%2C DNA binding%3B INVOLVED IN: protein folding%3B LOCATED IN: cellular_component unknown%3B EXPRESSED IN: 24 plant structures%3B EXPRESSED DURING: 13 growth stages%3B CONTAINS InterPro DOMAIN/s: Mo…	3605125	3608092	3605458	3607402
AT3G11570.1	2.51262	9.28038	-0.497043	2.01557	ID=AT3G11570;Name=AT3G11570;Note=TRICHOME BIREFRINGENCE-LIKE 8;curator_summary=Encodes a member of the TBL (TRICHOME BIREFRINGENCE-LIKE) gene family containing a plant-specific DUF231 (domain of unknown function) domain. TBL gene family has 46 members%2C two of which (TBR/AT5G06700 and TBL3/AT5G01360) have been shown to be involved in the synthesis and deposition of secondary wall cellulose%2C pr…	3645021	3647542	3645539	3647328
AT3G11880.3	-1.51126	10.4985	0.147317	-1.36394	ID=AT3G11880;Name=AT3G11880;Note=transmembrane protein%2C putative (Protein of unknown function DUF2359%2C transmembrane);computational_description=Protein of unknown function DUF2359%2C transmembrane%3B CONTAINS InterPro DOMAIN/s: Protein of unknown function DUF2359%2C transmembrane (InterPro:IPR019308)%3B BEST Arabidopsis thaliana protein match is: Protein of unknown function DUF2359%2C transme…	3751564	3754060	3753401	3753721
AT3G12120.1	1.59176	14.9286	-0.502099	1.08966	ID=AT3G12120;Name=AT3G12120;Note=fatty acid desaturase 2;curator_summary=Major enzyme responsible for the synthesis of 18:2 fatty acids in the endoplasmic reticulum. Contains His-rich motifs%2C which contribute to the interaction with the electron donor cytochrome b5. Mutations in this gene suppress the low temperature-induced phenotype of Arabidopsis tocopherol-deficient mutant vte2.;symbol=FAD2…	3860250	3863250	3860591	3861743
AT3G12570.2	0.902195	11.7764	-0.321436	0.580759	ID=AT3G12570;Name=AT3G12570;Note=FYD;symbol=FYD;computational_description=FYD%3B LOCATED IN: chloroplast envelope%3B EXPRESSED IN: 23 plant structures%3B EXPRESSED DURING: 15 growth stages%3B BEST Arabidopsis thaliana protein match is: HSP20-like chaperones superfamily protein (TAIR:AT2G37570.1)%3B Has 108 Blast hits to 106 proteins in 15 species: Archae - 0%3B Bacteria - 0%3B Metazoa - 0%3B Fung…	3988589	3991058	3989406	3990876
AT3G12610.1	-0.633777	12.051	-0.312402	-0.946179	ID=AT3G12610;Name=AT3G12610;Note=Leucine-rich repeat (LRR) family protein;curator_summary=Plays role in DNA-damage repair/toleration. Partially complements RecA- phenotypes.;symbol=DRT100;full_name=DNA-DAMAGE REPAIR/TOLERATION 100;computational_description=DNA-DAMAGE REPAIR/TOLERATION 100 (DRT100)%3B CONTAINS InterPro DOMAIN/s: Leucine-rich repeat-containing N-terminal domain%2C type 2 (InterPro:…	4006345	4008018	4006660	4007779
AT3G12720.1	-5.28596	5.4784	-1.09128	-6.37724	ID=AT3G12720;Name=AT3G12720;Note=myb domain protein 67;curator_summary=Member of the R2R3 factor gene family.;symbol=MYB67;Alias=ATMYB67,myb domain protein 67,ATY53;full_name=myb domain protein 67;computational_description=myb domain protein 67 (MYB67)%3B FUNCTIONS IN: DNA binding%2C sequence-specific DNA binding transcription factor activity%3B INVOLVED IN: regulation of transcription%2C DNA-dep…	4043287	4044715	4043406	4044488
AT3G13440.1	1.11701	11.0449	-0.488279	0.628732	ID=AT3G13440;Name=AT3G13440;Note=S-adenosyl-L-methionine-dependent methyltransferases superfamily protein;computational_description=S-adenosyl-L-methionine-dependent methyltransferases superfamily protein%3B FUNCTIONS IN: methyltransferase activity%2C nucleic acid binding%3B INVOLVED IN: methylation%2C acetate biosynthetic process from carbon monoxide%2C methanol oxidation%3B LOCATED IN: cellular…	4377096	4379575	4378607	4379347
AT3G13460.1	0.876247	15.028	-0.38597	0.490278	ID=AT3G13460;Name=AT3G13460;Note=evolutionarily conserved C-terminal region 2;curator_summary=Physically interacts with CIPK1.;symbol=ECT2;full_name=evolutionarily conserved C-terminal region 2;computational_description=evolutionarily conserved C-terminal region 2 (ECT2)%3B FUNCTIONS IN: protein binding%3B LOCATED IN: nucleus%2C cytoplasm%3B EXPRESSED IN: 24 plant structures%3B EXPRESSED DURING: …	4384562	4388592	4385273	4388220
AT3G13460.2	0.875252	14.9847	-0.388677	0.486575	ID=AT3G13460;Name=AT3G13460;Note=evolutionarily conserved C-terminal region 2;curator_summary=Physically interacts with CIPK1.;symbol=ECT2;full_name=evolutionarily conserved C-terminal region 2;computational_description=evolutionarily conserved C-terminal region 2 (ECT2)%3B FUNCTIONS IN: protein binding%3B LOCATED IN: nucleus%2C cytoplasm%3B EXPRESSED IN: 24 plant structures%3B EXPRESSED DURING: …	4384713	4388477	4385273	4388220
AT3G13460.3_1	0.795389	14.9338	-0.380041	0.415348	ID=AT3G13460;Name=AT3G13460;Note=evolutionarily conserved C-terminal region 2;curator_summary=Physically interacts with CIPK1.;symbol=ECT2;full_name=evolutionarily conserved C-terminal region 2;computational_description=evolutionarily conserved C-terminal region 2 (ECT2)%3B FUNCTIONS IN: protein binding%3B LOCATED IN: nucleus%2C cytoplasm%3B EXPRESSED IN: 24 plant structures%3B EXPRESSED DURING: …	4384713	4388501	4385276	4385936
AT3G13460.3_2	0.890277	14.9338	-0.380041	0.510235	ID=AT3G13460;Name=AT3G13460;Note=evolutionarily conserved C-terminal region 2;curator_summary=Physically interacts with CIPK1.;symbol=ECT2;full_name=evolutionarily conserved C-terminal region 2;computational_description=evolutionarily conserved C-terminal region 2 (ECT2)%3B FUNCTIONS IN: protein binding%3B LOCATED IN: nucleus%2C cytoplasm%3B EXPRESSED IN: 24 plant structures%3B EXPRESSED DURING: …	4384713	4388501	4385936	4388219
AT3G13460.4	0.880634	14.9887	-0.390477	0.490157	ID=AT3G13460;Name=AT3G13460;Note=evolutionarily conserved C-terminal region 2;curator_summary=Physically interacts with CIPK1.;symbol=ECT2;full_name=evolutionarily conserved C-terminal region 2;computational_description=evolutionarily conserved C-terminal region 2 (ECT2)%3B FUNCTIONS IN: protein binding%3B LOCATED IN: nucleus%2C cytoplasm%3B EXPRESSED IN: 24 plant structures%3B EXPRESSED DURING: …	4384713	4388477	4385273	4388220
AT3G13580.3	0.685927	12.5251	-0.22433	0.461597	ID=AT3G13580;Name=AT3G13580;Note=Ribosomal protein L30/L7 family protein;computational_description=Ribosomal protein L30/L7 family protein%3B FUNCTIONS IN: structural constituent of ribosome%2C transcription regulator activity%3B INVOLVED IN: translation%3B LOCATED IN: cytosolic ribosome%2C cytosolic large ribosomal subunit%2C chloroplast%2C large ribosomal subunit%2C membrane%3B EXPRESSED IN: 22…	4433152	4435305	4433808	4435109
AT3G13672.1	2.2746	10.2816	0.258038	2.53264	ID=AT3G13672;Name=AT3G13672;Note=TRAF-like superfamily protein;Alias=SINA2;computational_description=TRAF-like superfamily protein%3B FUNCTIONS IN: molecular_function unknown%3B INVOLVED IN: multicellular organismal development%2C ubiquitin-dependent protein catabolic process%3B LOCATED IN: nucleus%3B EXPRESSED IN: 11 plant structures%3B EXPRESSED DURING: LP.06 six leaves visible%2C LP.04 four le…	4472561	4474378	4473540	4474043
AT3G13760.1	-3.56346	8.77123	-1.42958	-4.99304	ID=AT3G13760;Name=AT3G13760;Note=Cysteine/Histidine-rich C1 domain family protein;computational_description=Cysteine/Histidine-rich C1 domain family protein%3B FUNCTIONS IN: zinc ion binding%3B LOCATED IN: membrane%3B EXPRESSED IN: root%2C leaf%3B CONTAINS InterPro DOMAIN/s: DC1 (InterPro:IPR004146)%2C Zinc finger%2C PHD-type (InterPro:IPR001965)%2C C1-like (InterPro:IPR011424)%3B BEST Arabidopsi…	4517495	4519627	4518598	4518758
AT3G13782.1	2.85114	7.44146	-0.110064	2.74108	ID=AT3G13782;Name=AT3G13782;Note=nucleosome assembly protein1%3B4;symbol=NAP1%3B4;Alias=NFA04,NUCLEOSOME/CHROMATIN ASSEMBLY FACTOR GROUP A 04,NFA4,NUCLEOSOME/CHROMATIN ASSEMBLY FACTOR GROUP A 4;full_name=nucleosome assembly protein1%3B4;computational_description=nucleosome assembly protein1%3B4 (NAP1%3B4)%3B FUNCTIONS IN: chromatin binding%2C DNA binding%3B INVOLVED IN: response to cadmium ion%2C…	4526219	4528398	4526659	4528398
AT3G14205.1	1.03133	11.7986	-0.0590724	0.97226	ID=AT3G14205;Name=AT3G14205;Note=Phosphoinositide phosphatase family protein;Alias=SAC2,suppressor of actin 2;computational_description=Phosphoinositide phosphatase family protein%3B FUNCTIONS IN: phosphatidylinositol-4%2C5-bisphosphate 5-phosphatase activity%3B INVOLVED IN: biological_process unknown%3B LOCATED IN: cellular_component unknown%3B EXPRESSED IN: 24 plant structures%3B EXPRESSED DURI…	4715649	4721003	4716007	4720524
AT3G14205.2_1	1.02002	11.8056	-0.0687474	0.951278	ID=AT3G14205;Name=AT3G14205;Note=Phosphoinositide phosphatase family protein;Alias=SAC2,suppressor of actin 2;computational_description=Phosphoinositide phosphatase family protein%3B FUNCTIONS IN: phosphatidylinositol-4%2C5-bisphosphate 5-phosphatase activity%3B INVOLVED IN: biological_process unknown%3B LOCATED IN: cellular_component unknown%3B EXPRESSED IN: 24 plant structures%3B EXPRESSED DURI…	4715649	4721003	4716007	4719226
AT3G14205.2_2	1.08605	11.8056	-0.0687457	1.0173	ID=AT3G14205;Name=AT3G14205;Note=Phosphoinositide phosphatase family protein;Alias=SAC2,suppressor of actin 2;computational_description=Phosphoinositide phosphatase family protein%3B FUNCTIONS IN: phosphatidylinositol-4%2C5-bisphosphate 5-phosphatase activity%3B INVOLVED IN: biological_process unknown%3B LOCATED IN: cellular_component unknown%3B EXPRESSED IN: 24 plant structures%3B EXPRESSED DURI…	4715649	4721003	4719750	4720523
AT3G14420.6	0.633995	15.4481	0.534083	1.16808	ID=AT3G14420;Name=AT3G14420;Note=Aldolase-type TIM barrel family protein;curator_summary=Encodes a glycolate oxidase that modulates reactive oxygen species-mediated signal transduction during nonhost resistance.;symbol=GOX1;full_name=glycolate oxidase 1;computational_description=Aldolase-type TIM barrel family protein%3B FUNCTIONS IN: glycolate oxidase activity%3B INVOLVED IN: oxidation reduction…	4821608	4824152	4822073	4823899
AT3G14600.1	0.649368	13.0671	-0.397578	0.25179	ID=AT3G14600;Name=AT3G14600;Note=Ribosomal protein L18ae/LX family protein;computational_description=Ribosomal protein L18ae/LX family protein%3B FUNCTIONS IN: structural constituent of ribosome%3B INVOLVED IN: N-terminal protein myristoylation%2C translation%2C ribosome biogenesis%3B LOCATED IN: cytosolic ribosome%2C ribosome%2C cytosolic large ribosomal subunit%2C membrane%3B EXPRESSED IN: 23 p…	4910628	4912289	4910772	4911933
AT3G14640.1	2.31748	5.05706	-1.46043	0.857055	ID=AT3G14640;Name=AT3G14640;Note=cytochrome P450%2C family 72%2C subfamily A%2C polypeptide 10;curator_summary=putative cytochrome P450;symbol=CYP72A10;full_name=cytochrome P450%2C family 72%2C subfamily A%2C polypeptide 10;computational_description=cytochrome P450%2C family 72%2C subfamily A%2C polypeptide 10 (CYP72A10)%3B FUNCTIONS IN: electron carrier activity%2C monooxygenase activity%2C iron…	4919855	4921948	4919855	4921787
AT3G15353.1	-0.671451	15.1129	-0.306881	-0.978332	ID=AT3G15353;Name=AT3G15353;Note=metallothionein 3;curator_summary=metallothionein%2C binds to and detoxifies excess copper and other metals%2C limiting oxidative damage;symbol=MT3;Alias=ATMT3;full_name=metallothionein 3;computational_description=metallothionein 3 (MT3)%3B Has 268 Blast hits to 268 proteins in 64 species: Archae - 0%3B Bacteria - 0%3B Metazoa - 0%3B Fungi - 0%3B Plants - 268%3B V…	5180666	5181537	5180824	5181325
AT3G15353.2	-0.673776	13.9697	-0.289085	-0.962861	ID=AT3G15353;Name=AT3G15353;Note=metallothionein 3;curator_summary=metallothionein%2C binds to and detoxifies excess copper and other metals%2C limiting oxidative damage;symbol=MT3;Alias=ATMT3;full_name=metallothionein 3;computational_description=metallothionein 3 (MT3)%3B Has 268 Blast hits to 268 proteins in 64 species: Archae - 0%3B Bacteria - 0%3B Metazoa - 0%3B Fungi - 0%3B Plants - 268%3B V…	5180641	5181586	5180824	5181325
AT3G15440.1	-4.21967	5.74666	-2.46617	-6.68584	ID=AT3G15440;Name=AT3G15440;Note=RING/U-box protein;computational_description=BEST Arabidopsis thaliana protein match is: RING/U-box superfamily protein (TAIR:AT3G15740.1)%3B Has 12 Blast hits to 12 proteins in 2 species: Archae - 0%3B Bacteria - 0%3B Metazoa - 0%3B Fungi - 0%3B Plants - 12%3B Viruses - 0%3B Other Eukaryotes - 0 (source: NCBI BLink).;Dbxref=PMID:18305208,locus:2090106;locus_type=…	5211794	5212506	5211922	5212314
AT3G15850.1	0.650875	12.6762	-0.165748	0.485127	ID=AT3G15850;Name=AT3G15850;Note=fatty acid desaturase 5;curator_summary=Chloroplastic enzyme responsible for the synthesis of 16:1 fatty acids from galactolipids and sulpholipids. Uses ferredoxin as electron donor.;symbol=FAD5;Alias=ADS3,AtADS3,FADB,FATTY ACID DESATURASE B,JB67;full_name=fatty acid desaturase 5;computational_description=fatty acid desaturase 5 (FAD5)%3B CONTAINS InterPro DOMAIN/…	5358600	5361185	5359086	5360998
AT3G16000.1	0.866786	13.1939	-0.011236	0.85555	ID=AT3G16000;Name=AT3G16000;Note=MAR binding filament-like protein 1;curator_summary=encodes a DNA-binding protein that binds to plastid DNA non-specifically and is associated with nucleoids and thylakoid membranes. The expression of the gene is correlated with the development of thylakoid membranes.;symbol=MFP1;full_name=MAR binding filament-like protein 1;computational_description=MAR binding f…	5430757	5433851	5431040	5433613
AT3G16420.1	-0.596534	14.2363	0.797965	0.201431	ID=AT3G16420;Name=AT3G16420;Note=PYK10-binding protein 1;curator_summary=The PBP1(PYK10-binding protein 1) assists the PYK10 (beta-glucosidase complex) in its activity and may act like a molecular chaperone that facilitates the correct polymerization of PYK10%2C when tissues are damaged and subcellular structures are destroyed by pests.;symbol=PBP1;Alias=JAL30,JACALIN-RELATED LECTIN 30,PBPI;full_…	5579289	5581032	5579559	5580674
AT3G16640.1	1.31731	15.401	-0.627322	0.689987	ID=AT3G16640;Name=AT3G16640;Note=translationally controlled tumor protein;curator_summary=Encodes a protein homologous to translationally controlled tumor protein (TCTP) from Drosophila. In flies%2C TCTP functions guanine nucleotide exchange factor in the TOR signaling pathway. TCTP is expressed throughout the plant with highest levels seen in meristematic regions of the shoot and root. Loss of f…	5669316	5670842	5669708	5670729
AT3G16660.1	-0.983569	10.1701	-0.322656	-1.30623	ID=AT3G16660;Name=AT3G16660;Note=Pollen Ole e 1 allergen and extensin family protein;computational_description=Pollen Ole e 1 allergen and extensin family protein%3B FUNCTIONS IN: molecular_function unknown%3B INVOLVED IN: biological_process unknown%3B LOCATED IN: endomembrane system%3B CONTAINS InterPro DOMAIN/s: Pollen Ole e 1 allergen/extensin (InterPro:IPR006041)%3B BEST Arabidopsis thaliana …	5676828	5678099	5676903	5677788
AT3G16850.1	1.06516	12.2918	-0.484077	0.581079	ID=AT3G16850;Name=AT3G16850;Note=Pectin lyase-like superfamily protein;computational_description=Pectin lyase-like superfamily protein%3B FUNCTIONS IN: polygalacturonase activity%3B INVOLVED IN: carbohydrate metabolic process%3B LOCATED IN: vacuole%2C plant-type cell wall%3B EXPRESSED IN: 23 plant structures%3B EXPRESSED DURING: 13 growth stages%3B CONTAINS InterPro DOMAIN/s: Pectin lyase fold/vi…	5748496	5751301	5748691	5750981
AT3G16920.1	-1.35616	9.6274	-0.63264	-1.9888	ID=AT3G16920;Name=AT3G16920;Note=chitinase-like protein;curator_summary=Encodes a chitinase-like protein expressed predominantly in stems. Mutants accumulate ligning in etiolated hypocotyls.;symbol=CTL2;Alias=ATCTL2;full_name=chitinase-like protein 2;computational_description=chitinase-like protein 2 (CTL2)%3B FUNCTIONS IN: chitinase activity%3B INVOLVED IN: lignin biosynthetic process%3B EXPRESS…	5776662	5777841	5776662	5777841
AT3G16920.2	-1.29806	9.89651	-0.689656	-1.98772	ID=AT3G16920;Name=AT3G16920;Note=chitinase-like protein;curator_summary=Encodes a chitinase-like protein expressed predominantly in stems. Mutants accumulate ligning in etiolated hypocotyls.;symbol=CTL2;Alias=ATCTL2;full_name=chitinase-like protein 2;computational_description=chitinase-like protein 2 (CTL2)%3B FUNCTIONS IN: chitinase activity%3B INVOLVED IN: lignin biosynthetic process%3B EXPRESS…	5776263	5778052	5776662	5777885
AT3G17070.1	-0.978858	9.404	0.378579	-0.600279	ID=AT3G17070;Name=AT3G17070;Note=Peroxidase family protein;computational_description=Peroxidase family protein%3B FUNCTIONS IN: peroxidase activity%2C heme binding%3B INVOLVED IN: response to oxidative stress%2C oxidation reduction%3B LOCATED IN: endomembrane system%3B EXPRESSED IN: guard cell%3B CONTAINS InterPro DOMAIN/s: Haem peroxidase (InterPro:IPR010255)%2C Plant peroxidase (InterPro:IPR000…	5820831	5823353	5821047	5823165
AT3G17070.2	-0.972551	9.25573	0.406998	-0.565553	ID=AT3G17070;Name=AT3G17070;Note=Peroxidase family protein;computational_description=Peroxidase family protein%3B FUNCTIONS IN: peroxidase activity%2C heme binding%3B INVOLVED IN: response to oxidative stress%2C oxidation reduction%3B LOCATED IN: endomembrane system%3B EXPRESSED IN: guard cell%3B CONTAINS InterPro DOMAIN/s: Haem peroxidase (InterPro:IPR010255)%2C Plant peroxidase (InterPro:IPR000…	5820831	5823353	5821462	5823164
AT3G17510.1	0.891897	11.8182	0.0651498	0.957047	ID=AT3G17510;Name=AT3G17510;Note=CBL-interacting protein kinase 1;curator_summary=Encodes a CBL-interacting protein kinase. Specifically interacts with ECT1 and ECT2.;symbol=CIPK1;Alias=SnRK3.16,SNF1-RELATED PROTEIN KINASE 3.16;full_name=CBL-interacting protein kinase 1;computational_description=CBL-interacting protein kinase 1 (CIPK1)%3B CONTAINS InterPro DOMAIN/s: Protein kinase%2C ATP binding …	5988923	5993001	5989308	5992584
AT3G17510.2	1.00407	11.3388	0.0139883	1.01806	ID=AT3G17510;Name=AT3G17510;Note=CBL-interacting protein kinase 1;curator_summary=Encodes a CBL-interacting protein kinase. Specifically interacts with ECT1 and ECT2.;symbol=CIPK1;Alias=SnRK3.16,SNF1-RELATED PROTEIN KINASE 3.16;full_name=CBL-interacting protein kinase 1;computational_description=CBL-interacting protein kinase 1 (CIPK1)%3B CONTAINS InterPro DOMAIN/s: Protein kinase%2C ATP binding …	5988990	5992078	5989308	5991205
AT3G17810.1	-0.659848	11.8132	0.214368	-0.44548	ID=AT3G17810;Name=AT3G17810;Note=pyrimidine 1;curator_summary=Encodes a protein predicted to have dihydropyrimidine dehydrogenase activity. Its activity has not been demonstrated in vivo%2C but%2C it is required for efficient uracil catabolism in Arabidopsis. It localizes to the plastid.;symbol=PYD1;full_name=pyrimidine 1;computational_description=pyrimidine 1 (PYD1)%3B FUNCTIONS IN: oxidoreducta…	6093989	6096688	6094278	6096289
AT3G18070.4	2.51447	7.34549	-1.10136	1.41311	ID=AT3G18070;Name=AT3G18070;Note=beta glucosidase 43;symbol=BGLU43;full_name=beta glucosidase 43;computational_description=beta glucosidase 43 (BGLU43)%3B FUNCTIONS IN: cation binding%2C hydrolase activity%2C hydrolyzing O-glycosyl compounds%2C catalytic activity%3B INVOLVED IN: carbohydrate metabolic process%3B LOCATED IN: cellular_component unknown%3B CONTAINS InterPro DOMAIN/s: Glycoside hydro…	6187293	6190058	6187293	6189465
AT3G18070.5	2.66445	7.33911	-0.992807	1.67164	ID=AT3G18070;Name=AT3G18070;Note=beta glucosidase 43;symbol=BGLU43;full_name=beta glucosidase 43;computational_description=beta glucosidase 43 (BGLU43)%3B FUNCTIONS IN: cation binding%2C hydrolase activity%2C hydrolyzing O-glycosyl compounds%2C catalytic activity%3B INVOLVED IN: carbohydrate metabolic process%3B LOCATED IN: cellular_component unknown%3B CONTAINS InterPro DOMAIN/s: Glycoside hydro…	6187293	6190124	6187293	6189547
AT3G18280.2	-0.800237	10.1562	0.142453	-0.657784	ID=AT3G18280;Name=AT3G18280;Note=Bifunctional inhibitor/lipid-transfer protein/seed storage 2S albumin superfamily protein;computational_description=Bifunctional inhibitor/lipid-transfer protein/seed storage 2S albumin superfamily protein%3B FUNCTIONS IN: lipid binding%3B INVOLVED IN: lipid transport%3B LOCATED IN: endomembrane system%3B EXPRESSED IN: 21 plant structures%3B EXPRESSED DURING: 13 g…	6266945	6267643	6267029	6267392
AT3G18610.2	-1.18739	6.28466	3.88409	2.69671	ID=AT3G18610;Name=AT3G18610;Note=nucleolin like 2;curator_summary=Encodes ATNUC-L2 (NUCLEOLIN LIKE 2).;symbol=NUC-L2;Alias=ATNUC-L2,nucleolin like 2,NUC2,nucleolin 2,PARLL1,PARALLEL1-LIKE 1;full_name=nucleolin like 2;computational_description=nucleolin like 2 (NUC-L2)%3B FUNCTIONS IN: nucleotide binding%2C nucleic acid binding%3B EXPRESSED IN: egg cell%2C cultured cell%3B CONTAINS InterPro DOMAIN…	6404052	6407946	6404269	6407822
AT3G18980.1	0.929374	10.8053	-0.447729	0.481645	ID=AT3G18980;Name=AT3G18980;Note=EIN2 targeting protein1;symbol=ETP1;full_name=EIN2 targeting protein1;computational_description=EIN2 targeting protein1 (ETP1)%3B CONTAINS InterPro DOMAIN/s: F-box domain%2C cyclin-like (InterPro:IPR001810)%2C F-box domain%2C Skp2-like (InterPro:IPR022364)%2C F-box associated domain%2C type 1 (InterPro:IPR006527)%2C F-box associated interaction domain (InterPro:IP…	6546199	6548092	6546513	6547761
AT3G19150.3	-1.72026	8.1289	0.835969	-0.884287	ID=AT3G19150;Name=AT3G19150;Note=KIP-related protein 6;curator_summary=Kip-related protein (KRP) gene%2C encodes CDK (cyclin-dependent kinase) inhibitor (CKI)%2C negative regulator of cell division. Binds to D type cyclins. A member of seven KRP genes found in Arabidopsis thaliana. Differential expression patterns for distinct KRPs were revealed by in situ hybridization. KRP6 appears to be target…	6616329	6617951	6617090	6617655
AT3G19860.1_1	1.52311	11.8529	-1.23388	0.289238	ID=AT3G19860;Name=AT3G19860;Note=basic helix-loop-helix (bHLH) DNA-binding superfamily protein;symbol=bHLH121;full_name=basic Helix-Loop-Helix 121;computational_description=basic Helix-Loop-Helix 121 (bHLH121)%3B FUNCTIONS IN: DNA binding%2C sequence-specific DNA binding transcription factor activity%3B INVOLVED IN: regulation of transcription%3B LOCATED IN: nucleus%3B EXPRESSED IN: 22 plant stru…	6903756	6906207	6903866	6904068
AT3G19860.1_2	1.5417	11.8529	-1.23385	0.307844	ID=AT3G19860;Name=AT3G19860;Note=basic helix-loop-helix (bHLH) DNA-binding superfamily protein;symbol=bHLH121;full_name=basic Helix-Loop-Helix 121;computational_description=basic Helix-Loop-Helix 121 (bHLH121)%3B FUNCTIONS IN: DNA binding%2C sequence-specific DNA binding transcription factor activity%3B INVOLVED IN: regulation of transcription%3B LOCATED IN: nucleus%3B EXPRESSED IN: 22 plant stru…	6903756	6906207	6904579	6905862
AT3G19860.2	1.51019	11.4076	-1.15739	0.352806	ID=AT3G19860;Name=AT3G19860;Note=basic helix-loop-helix (bHLH) DNA-binding superfamily protein;symbol=bHLH121;full_name=basic Helix-Loop-Helix 121;computational_description=basic Helix-Loop-Helix 121 (bHLH121)%3B FUNCTIONS IN: DNA binding%2C sequence-specific DNA binding transcription factor activity%3B INVOLVED IN: regulation of transcription%3B LOCATED IN: nucleus%3B EXPRESSED IN: 22 plant stru…	6903756	6906207	6903866	6905863
AT3G20270.4	-2.51819	8.97135	0.362992	-2.1552	ID=AT3G20270;Name=AT3G20270;Note=lipid-binding serum glycoprotein family protein;computational_description=lipid-binding serum glycoprotein family protein%3B FUNCTIONS IN: lipid binding%3B INVOLVED IN: biological_process unknown%3B EXPRESSED IN: 19 plant structures%3B EXPRESSED DURING: 13 growth stages%3B CONTAINS InterPro DOMAIN/s: Bactericidal permeability-increasing protein%2C alpha/beta domai…	7067056	7070946	7067815	7068405
AT3G20270.5	-1.90386	8.9232	0.384077	-1.51978	ID=AT3G20270;Name=AT3G20270;Note=lipid-binding serum glycoprotein family protein;computational_description=lipid-binding serum glycoprotein family protein%3B FUNCTIONS IN: lipid binding%3B INVOLVED IN: biological_process unknown%3B EXPRESSED IN: 19 plant structures%3B EXPRESSED DURING: 13 growth stages%3B CONTAINS InterPro DOMAIN/s: Bactericidal permeability-increasing protein%2C alpha/beta domai…	7067056	7070946	7068194	7068556
AT3G20510.1	-0.960641	9.58915	0.150479	-0.810162	ID=AT3G20510;Name=AT3G20510;Note=Transmembrane proteins 14C;curator_summary=Encodes a member of the Tmemb_14 family that is predicted to be localized to the membranes of the secretory pathway.;Alias=FAX6,Fatty Acid Export 6;computational_description=Transmembrane proteins 14C%3B CONTAINS InterPro DOMAIN/s: Uncharacterised protein family UPF0136%2C Transmembrane (InterPro:IPR005349)%3B BEST Arabid…	7160676	7162395	7160883	7161991
AT3G20640.2	-2.28448	8.71073	-0.211297	-2.49577	ID=AT3G20640;Name=AT3G20640;Note=basic helix-loop-helix (bHLH) DNA-binding superfamily protein;computational_description=basic helix-loop-helix (bHLH) DNA-binding superfamily protein%3B FUNCTIONS IN: sequence-specific DNA binding transcription factor activity%3B INVOLVED IN: regulation of transcription%3B LOCATED IN: nucleus%2C chloroplast%3B CONTAINS InterPro DOMAIN/s: Helix-loop-helix DNA-bindi…	7210309	7213401	7210656	7211122
AT3G21500.1	-2.11702	4.06099	3.62048	1.50346	ID=AT3G21500;Name=AT3G21500;Note=1-deoxy-D-xylulose 5-phosphate synthase 1;curator_summary=Encodes a protein postulated to have 1-deoxy-D-xylulose 5-phosphate synthase activity.;symbol=DXPS1;Alias=DXL1,DXS-like 1,DXS2,1-deoxy-D-xylulose 5-phosphate (DXP) synthase 2;full_name=1-deoxy-D-xylulose 5-phosphate synthase 1;computational_description=1-deoxy-D-xylulose 5-phosphate synthase 1 (DXPS1)%3B FU…	7573635	7576623	7573906	7576557
AT3G21500.2	-2.13658	4.06081	3.64005	1.50347	ID=AT3G21500;Name=AT3G21500;Note=1-deoxy-D-xylulose 5-phosphate synthase 1;curator_summary=Encodes a protein postulated to have 1-deoxy-D-xylulose 5-phosphate synthase activity.;symbol=DXPS1;Alias=DXL1,DXS-like 1,DXS2,1-deoxy-D-xylulose 5-phosphate (DXP) synthase 2;full_name=1-deoxy-D-xylulose 5-phosphate synthase 1;computational_description=1-deoxy-D-xylulose 5-phosphate synthase 1 (DXPS1)%3B FU…	7573559	7576721	7573906	7576557
AT3G21500.3	-2.05879	4.06129	3.58058	1.52179	ID=AT3G21500;Name=AT3G21500;Note=1-deoxy-D-xylulose 5-phosphate synthase 1;curator_summary=Encodes a protein postulated to have 1-deoxy-D-xylulose 5-phosphate synthase activity.;symbol=DXPS1;Alias=DXL1,DXS-like 1,DXS2,1-deoxy-D-xylulose 5-phosphate (DXP) synthase 2;full_name=1-deoxy-D-xylulose 5-phosphate synthase 1;computational_description=1-deoxy-D-xylulose 5-phosphate synthase 1 (DXPS1)%3B FU…	7573559	7576721	7573824	7576557
AT3G21720.1	0.905366	11.0141	-0.454248	0.451117	ID=AT3G21720;Name=AT3G21720;Note=isocitrate lyase;curator_summary=Encodes a glyoxylate cycle enzyme isocitrate lyase (ICL).;symbol=ICL;full_name=isocitrate lyase;computational_description=isocitrate lyase (ICL)%3B FUNCTIONS IN: isocitrate lyase activity%2C catalytic activity%3B INVOLVED IN: carboxylic acid metabolic process%2C metabolic process%3B LOCATED IN: cellular_component unknown%3B EXPRESS…	7652486	7656053	7652788	7655873
AT3G22150.1	1.33286	10.5609	0.312696	1.64556	ID=AT3G22150;Name=AT3G22150;Note=Tetratricopeptide repeat (TPR)-like superfamily protein;curator_summary=Involved in RNA editing of plastid atpF and mitochondrial nad5.;Alias=AEF1,ATPF EDITING FACTOR 1;computational_description=Tetratricopeptide repeat (TPR)-like superfamily protein%3B LOCATED IN: chloroplast%3B EXPRESSED IN: 18 plant structures%3B EXPRESSED DURING: 13 growth stages%3B CONTAINS I…	7812875	7815974	7813027	7815490
AT3G22200.1	-0.625028	13.322	0.58741	-0.037618	ID=AT3G22200;Name=AT3G22200;Note=Pyridoxal phosphate (PLP)-dependent transferases superfamily protein;curator_summary=Genetically redundant with POP3%3Bmediates pollen tube guidance. Double mutants are self sterile%3B gamma-aminobutyrate transaminase subunit precursor%3B nuclear gene for mitochondrial product. Encodes gamma-aminobutyrate transaminase that uses pyruvate instead of alpha-ketoglutar…	7835148	7839061	7835285	7838863
AT3G22200.2	-0.622366	13.1774	0.594524	-0.0278424	ID=AT3G22200;Name=AT3G22200;Note=Pyridoxal phosphate (PLP)-dependent transferases superfamily protein;curator_summary=Genetically redundant with POP3%3Bmediates pollen tube guidance. Double mutants are self sterile%3B gamma-aminobutyrate transaminase subunit precursor%3B nuclear gene for mitochondrial product. Encodes gamma-aminobutyrate transaminase that uses pyruvate instead of alpha-ketoglutar…	7835143	7838888	7835520	7838863
AT3G22440.1	0.814199	14.0605	-0.846819	-0.0326196	ID=AT3G22440;Name=AT3G22440;Note=FRIGIDA-like protein;computational_description=FRIGIDA-like protein%3B CONTAINS InterPro DOMAIN/s: Frigida-like (InterPro:IPR012474)%3B BEST Arabidopsis thaliana protein match is: FRIGIDA-like protein (TAIR:AT4G14900.1)%3B Has 1385 Blast hits to 1327 proteins in 123 species: Archae - 0%3B Bacteria - 9%3B Metazoa - 139%3B Fungi - 70%3B Plants - 1142%3B Viruses - 0%…	7959752	7962371	7959853	7961886
AT3G22930.1	-2.29924	6.4973	2.23577	-0.0634717	ID=AT3G22930;Name=AT3G22930;Note=calmodulin-like 11;curator_summary=Encodes a calmodulin-like protein.;symbol=CML11;Alias=AtCML11;full_name=calmodulin-like 11;computational_description=calmodulin-like 11 (CML11)%3B FUNCTIONS IN: calcium ion binding%3B INVOLVED IN: biological_process unknown%3B EXPRESSED IN: 7 plant structures%3B EXPRESSED DURING: LP.06 six leaves visible%2C LP.04 four leaves visi…	8124019	8125931	8124285	8125835
AT3G22930.2	-2.78421	6.03402	2.4712	-0.313008	ID=AT3G22930;Name=AT3G22930;Note=calmodulin-like 11;curator_summary=Encodes a calmodulin-like protein.;symbol=CML11;Alias=AtCML11;full_name=calmodulin-like 11;computational_description=calmodulin-like 11 (CML11)%3B FUNCTIONS IN: calcium ion binding%3B INVOLVED IN: biological_process unknown%3B EXPRESSED IN: 7 plant structures%3B EXPRESSED DURING: LP.06 six leaves visible%2C LP.04 four leaves visi…	8124423	8125931	8125353	8125835
AT3G23000.1	0.81388	12.0607	-0.443716	0.370164	ID=AT3G23000;Name=AT3G23000;Note=CBL-interacting protein kinase 7;curator_summary=Encodes a serine/threonine protein kinase with similarities to CBL-interacting protein kinases%2C SNF1 and SOS2.;symbol=CIPK7;Alias=ATSR2,ATSRPK1,PKS7,SnRK3.10,SNF1-RELATED PROTEIN KINASE 3.10;full_name=CBL-interacting protein kinase 7;computational_description=CBL-interacting protein kinase 7 (CIPK7)%3B FUNCTIONS I…	8172478	8174142	8172653	8173943
AT3G23480.1	3.00965	8.74991	-3.36514	-0.355481	ID=AT3G23480;Name=AT3G23480;Note=Cyclopropane-fatty-acyl-phospholipid synthase;computational_description=Cyclopropane-fatty-acyl-phospholipid synthase%3B INVOLVED IN: lipid biosynthetic process%3B LOCATED IN: cellular_component unknown%3B CONTAINS InterPro DOMAIN/s: Cyclopropane-fatty-acyl-phospholipid/mycolic acid synthase (InterPro:IPR003333)%3B BEST Arabidopsis thaliana protein match is: Cyclo…	8418800	8422975	8420344	8422603
AT3G23480.2	3.23379	8.81529	-3.53998	-0.306197	ID=AT3G23480;Name=AT3G23480;Note=Cyclopropane-fatty-acyl-phospholipid synthase;computational_description=Cyclopropane-fatty-acyl-phospholipid synthase%3B INVOLVED IN: lipid biosynthetic process%3B LOCATED IN: cellular_component unknown%3B CONTAINS InterPro DOMAIN/s: Cyclopropane-fatty-acyl-phospholipid/mycolic acid synthase (InterPro:IPR003333)%3B BEST Arabidopsis thaliana protein match is: Cyclo…	8418777	8422916	8420344	8422894
AT3G23480.3	3.28668	8.74991	-3.59295	-0.306267	ID=AT3G23480;Name=AT3G23480;Note=Cyclopropane-fatty-acyl-phospholipid synthase;computational_description=Cyclopropane-fatty-acyl-phospholipid synthase%3B INVOLVED IN: lipid biosynthetic process%3B LOCATED IN: cellular_component unknown%3B CONTAINS InterPro DOMAIN/s: Cyclopropane-fatty-acyl-phospholipid/mycolic acid synthase (InterPro:IPR003333)%3B BEST Arabidopsis thaliana protein match is: Cyclo…	8418777	8422916	8420463	8422894
AT3G23730.1	-0.884236	10.7114	0.387025	-0.497211	ID=AT3G23730;Name=AT3G23730;Note=xyloglucan endotransglucosylase/hydrolase 16;symbol=XTH16;full_name=xyloglucan endotransglucosylase/hydrolase 16;computational_description=xyloglucan endotransglucosylase/hydrolase 16 (XTH16)%3B FUNCTIONS IN: hydrolase activity%2C acting on glycosyl bonds%2C hydrolase activity%2C hydrolyzing O-glycosyl compounds%2C xyloglucan:xyloglucosyl transferase activity%3B I…	8550036	8551403	8550221	8551248
AT3G24120.1	0.915385	10.742	-0.625741	0.289644	ID=AT3G24120;Name=AT3G24120;Note=Homeodomain-like superfamily protein;computational_description=Homeodomain-like superfamily protein%3B CONTAINS InterPro DOMAIN/s: Homeodomain-like (InterPro:IPR009057)%2C Myb%2C DNA-binding (InterPro:IPR014778)%2C HTH transcriptional regulator%2C Myb-type%2C DNA-binding (InterPro:IPR017930)%2C Myb-like DNA-binding domain%2C SHAQKYF class (InterPro:IPR006447)%2C H…	8705607	8708336	8705924	8708148
AT3G24120.2	0.949086	10.5696	-0.66176	0.287326	ID=AT3G24120;Name=AT3G24120;Note=Homeodomain-like superfamily protein;computational_description=Homeodomain-like superfamily protein%3B CONTAINS InterPro DOMAIN/s: Homeodomain-like (InterPro:IPR009057)%2C Myb%2C DNA-binding (InterPro:IPR014778)%2C HTH transcriptional regulator%2C Myb-type%2C DNA-binding (InterPro:IPR017930)%2C Myb-like DNA-binding domain%2C SHAQKYF class (InterPro:IPR006447)%2C H…	8705635	8708315	8705924	8708148
AT3G25030.3	2.10193	7.00712	-0.350429	1.7515	ID=AT3G25030;Name=AT3G25030;Note=RING/U-box superfamily protein;computational_description=RING/U-box superfamily protein%3B CONTAINS InterPro DOMAIN/s: Zinc finger%2C RING-type (InterPro:IPR001841)%3B BEST Arabidopsis thaliana protein match is: RING/U-box superfamily protein (TAIR:AT4G13100.1)%3B Has 841 Blast hits to 830 proteins in 153 species: Archae - 0%3B Bacteria - 0%3B Metazoa - 404%3B Fun…	9120858	9123562	9122752	9123402
AT3G25150.1	0.905834	12.0109	-0.535068	0.370766	ID=AT3G25150;Name=AT3G25150;Note=Nuclear transport factor 2 (NTF2) family protein with RNA binding (RRM-RBD-RNP motifs) domain-containing protein;computational_description=Nuclear transport factor 2 (NTF2) family protein with RNA binding (RRM-RBD-RNP motifs) domain%3B FUNCTIONS IN: RNA binding%2C nucleotide binding%2C nucleic acid binding%3B INVOLVED IN: transport%2C nucleocytoplasmic transport%3…	9156821	9159928	9157160	9159362
AT3G25150.2	0.888197	11.8543	-0.526403	0.361793	ID=AT3G25150;Name=AT3G25150;Note=Nuclear transport factor 2 (NTF2) family protein with RNA binding (RRM-RBD-RNP motifs) domain-containing protein;computational_description=Nuclear transport factor 2 (NTF2) family protein with RNA binding (RRM-RBD-RNP motifs) domain%3B FUNCTIONS IN: RNA binding%2C nucleotide binding%2C nucleic acid binding%3B INVOLVED IN: transport%2C nucleocytoplasmic transport%3…	9157077	9160100	9157160	9160052
AT3G25620.1	-2.60825	8.26003	-0.54536	-3.15361	ID=AT3G25620;Name=AT3G25620;Note=ABC-2 type transporter family protein;symbol=ABCG21;full_name=ATP-binding cassette G21;computational_description=ABC-2 type transporter family protein%3B FUNCTIONS IN: ATPase activity%2C coupled to transmembrane movement of substances%3B LOCATED IN: chloroplast%3B EXPRESSED IN: 17 plant structures%3B EXPRESSED DURING: 9 growth stages%3B CONTAINS InterPro DOMAIN/s:…	9316073	9319660	9316679	9317233
AT3G25660.1	0.90703	12.1596	-0.0137635	0.893267	ID=AT3G25660;Name=AT3G25660;Note=Amidase family protein;computational_description=Amidase family protein%3B FUNCTIONS IN: glutaminyl-tRNA synthase (glutamine-hydrolyzing) activity%2C carbon-nitrogen ligase activity%2C with glutamine as amido-N-donor%3B INVOLVED IN: translation%3B LOCATED IN: chloroplast%2C chloroplast stroma%3B EXPRESSED IN: 23 plant structures%3B EXPRESSED DURING: 14 growth stag…	9339341	9342223	9339639	9342044
AT3G25910.1	0.925263	12.2684	-0.592542	0.332722	ID=AT3G25910;Name=AT3G25910;Note=MAP kinase kinase kinase%2C putative (DUF1644);computational_description=FUNCTIONS IN: zinc ion binding%3B INVOLVED IN: biological_process unknown%3B LOCATED IN: intracellular%3B EXPRESSED IN: 23 plant structures%3B EXPRESSED DURING: 15 growth stages%3B CONTAINS InterPro DOMAIN/s: Zinc finger%2C C2H2-like (InterPro:IPR015880)%2C Protein of unknown function DUF1644…	9489220	9491130	9489835	9490954
AT3G26200.1	-1.35323	10.9186	-3.15873	-4.51195	ID=AT3G26200;Name=AT3G26200;Note=cytochrome P450%2C family 71%2C subfamily B%2C polypeptide 22;curator_summary=putative cytochrome P450;symbol=CYP71B22;full_name=cytochrome P450%2C family 71%2C subfamily B%2C polypeptide 22;computational_description=cytochrome P450%2C family 71%2C subfamily B%2C polypeptide 22 (CYP71B22)%3B FUNCTIONS IN: electron carrier activity%2C monooxygenase activity%2C iron…	9589248	9591179	9589346	9590972
AT3G26630.1	1.70434	9.82939	-0.0876364	1.6167	ID=AT3G26630;Name=AT3G26630;Note=Tetratricopeptide repeat (TPR)-like superfamily protein;computational_description=Tetratricopeptide repeat (TPR)-like superfamily protein%3B CONTAINS InterPro DOMAIN/s: Pentatricopeptide repeat (InterPro:IPR002885)%3B BEST Arabidopsis thaliana protein match is: Pentatricopeptide repeat (PPR-like) superfamily protein (TAIR:AT2G42920.1)%3B Has 33140 Blast hits to 12…	9791266	9793023	9791571	9792939
AT3G26730.2	-1.1602	12.1972	-0.427372	-1.58757	ID=AT3G26730;Name=AT3G26730;Note=RING/U-box superfamily protein;computational_description=RING/U-box superfamily protein%3B FUNCTIONS IN: zinc ion binding%3B INVOLVED IN: biological_process unknown%3B LOCATED IN: chloroplast%3B EXPRESSED IN: 25 plant structures%3B EXPRESSED DURING: 15 growth stages%3B CONTAINS InterPro DOMAIN/s: Zinc finger%2C RING-type%2C conserved site (InterPro:IPR017907)%2C Z…	9823636	9827547	9826658	9827072
AT3G26730.3	-1.22993	12.1729	-0.4066	-1.63653	ID=AT3G26730;Name=AT3G26730;Note=RING/U-box superfamily protein;computational_description=RING/U-box superfamily protein%3B FUNCTIONS IN: zinc ion binding%3B INVOLVED IN: biological_process unknown%3B LOCATED IN: chloroplast%3B EXPRESSED IN: 25 plant structures%3B EXPRESSED DURING: 15 growth stages%3B CONTAINS InterPro DOMAIN/s: Zinc finger%2C RING-type%2C conserved site (InterPro:IPR017907)%2C Z…	9823636	9827547	9826658	9826824
AT3G26730.4	-0.850999	12.2608	-0.416183	-1.26718	ID=AT3G26730;Name=AT3G26730;Note=RING/U-box superfamily protein;computational_description=RING/U-box superfamily protein%3B FUNCTIONS IN: zinc ion binding%3B INVOLVED IN: biological_process unknown%3B LOCATED IN: chloroplast%3B EXPRESSED IN: 25 plant structures%3B EXPRESSED DURING: 15 growth stages%3B CONTAINS InterPro DOMAIN/s: Zinc finger%2C RING-type%2C conserved site (InterPro:IPR017907)%2C Z…	9823636	9827547	9826658	9827269
AT3G27250.1	4.40276	5.03207	3.08802	7.49078	ID=AT3G27250;Name=AT3G27250;Note=hypothetical protein;computational_description=unknown protein%3B BEST Arabidopsis thaliana protein match is: unknown protein (TAIR:AT5G40800.1)%3B Has 104 Blast hits to 104 proteins in 13 species: Archae - 0%3B Bacteria - 0%3B Metazoa - 0%3B Fungi - 0%3B Plants - 104%3B Viruses - 0%3B Other Eukaryotes - 0 (source: NCBI BLink).;Dbxref=locus:2086488;locus_type=prot…	10061008	10062821	10061632	10062481
AT3G27770.1	1.03238	13.2007	-1.01642	0.0159527	ID=AT3G27770;Name=AT3G27770;Note=plant/protein;computational_description=unknown protein%3B FUNCTIONS IN: molecular_function unknown%3B INVOLVED IN: biological_process unknown%3B LOCATED IN: endomembrane system%3B EXPRESSED IN: 22 plant structures%3B EXPRESSED DURING: 13 growth stages%3B BEST Arabidopsis thaliana protein match is: unknown protein (TAIR:AT5G62960.1)%3B Has 158 Blast hits to 157 pr…	10285656	10287931	10285817	10287474
AT3G27770.2	1.00095	12.9297	-1.01117	-0.0102245	ID=AT3G27770;Name=AT3G27770;Note=plant/protein;computational_description=unknown protein%3B FUNCTIONS IN: molecular_function unknown%3B INVOLVED IN: biological_process unknown%3B LOCATED IN: endomembrane system%3B EXPRESSED IN: 22 plant structures%3B EXPRESSED DURING: 13 growth stages%3B BEST Arabidopsis thaliana protein match is: unknown protein (TAIR:AT5G62960.1)%3B Has 158 Blast hits to 157 pr…	10285657	10287758	10285817	10287461
AT3G28070.1	1.42667	8.59396	0.692869	2.11954	ID=AT3G28070;Name=AT3G28070;Note=nodulin MtN21 /EamA-like transporter family protein;curator_summary=nodulin MtN21-like transporter family protein;symbol=UMAMIT46;full_name=Usually multiple acids move in and out Transporters 46;computational_description=nodulin MtN21 /EamA-like transporter family protein%3B FUNCTIONS IN: molecular_function unknown%3B INVOLVED IN: biological_process unknown%3B LOC…	10447844	10451064	10447963	10450845
AT3G28070.2	1.73636	8.46976	0.669544	2.40591	ID=AT3G28070;Name=AT3G28070;Note=nodulin MtN21 /EamA-like transporter family protein;curator_summary=nodulin MtN21-like transporter family protein;symbol=UMAMIT46;full_name=Usually multiple acids move in and out Transporters 46;computational_description=nodulin MtN21 /EamA-like transporter family protein%3B FUNCTIONS IN: molecular_function unknown%3B INVOLVED IN: biological_process unknown%3B LOC…	10447912	10450965	10448454	10450845
AT3G28070.3	1.37956	8.46976	0.7185	2.09806	ID=AT3G28070;Name=AT3G28070;Note=nodulin MtN21 /EamA-like transporter family protein;curator_summary=nodulin MtN21-like transporter family protein;symbol=UMAMIT46;full_name=Usually multiple acids move in and out Transporters 46;computational_description=nodulin MtN21 /EamA-like transporter family protein%3B FUNCTIONS IN: molecular_function unknown%3B INVOLVED IN: biological_process unknown%3B LOC…	10447855	10451046	10447963	10450630
AT3G28070.4	1.88589	8.40116	0.676216	2.5621	ID=AT3G28070;Name=AT3G28070;Note=nodulin MtN21 /EamA-like transporter family protein;curator_summary=nodulin MtN21-like transporter family protein;symbol=UMAMIT46;full_name=Usually multiple acids move in and out Transporters 46;computational_description=nodulin MtN21 /EamA-like transporter family protein%3B FUNCTIONS IN: molecular_function unknown%3B INVOLVED IN: biological_process unknown%3B LOC…	10447844	10451064	10449473	10450844
AT3G28070.5	1.69457	8.29579	0.7185	2.41307	ID=AT3G28070;Name=AT3G28070;Note=nodulin MtN21 /EamA-like transporter family protein;curator_summary=nodulin MtN21-like transporter family protein;symbol=UMAMIT46;full_name=Usually multiple acids move in and out Transporters 46;computational_description=nodulin MtN21 /EamA-like transporter family protein%3B FUNCTIONS IN: molecular_function unknown%3B INVOLVED IN: biological_process unknown%3B LOC…	10447946	10450965	10449266	10450844
AT3G28080.1	1.48102	8.0046	0.797272	2.27829	ID=AT3G28080;Name=AT3G28080;Note=nodulin MtN21 /EamA-like transporter family protein;curator_summary=nodulin MtN21-like transporter family protein;symbol=UMAMIT47;full_name=Usually multiple acids move in and out Transporters 47;computational_description=nodulin MtN21 /EamA-like transporter family protein%3B FUNCTIONS IN: molecular_function unknown%3B INVOLVED IN: biological_process unknown%3B LOC…	10451465	10455317	10451618	10455071
AT3G28080.5	1.56813	7.9361	0.892479	2.46061	ID=AT3G28080;Name=AT3G28080;Note=nodulin MtN21 /EamA-like transporter family protein;curator_summary=nodulin MtN21-like transporter family protein;symbol=UMAMIT47;full_name=Usually multiple acids move in and out Transporters 47;computational_description=nodulin MtN21 /EamA-like transporter family protein%3B FUNCTIONS IN: molecular_function unknown%3B INVOLVED IN: biological_process unknown%3B LOC…	10451424	10455267	10452023	10455071
AT3G28570.2	6.09481	4.99857	-0.573415	5.52139	ID=AT3G28570;Name=AT3G28570;Note=P-loop containing nucleoside triphosphate hydrolases superfamily protein;computational_description=P-loop containing nucleoside triphosphate hydrolases superfamily protein%3B FUNCTIONS IN: nucleoside-triphosphatase activity%2C ATPase activity%2C nucleotide binding%2C ATP binding%3B INVOLVED IN: biological_process unknown%3B LOCATED IN: cellular_component unknown%3…	10710404	10712028	10710534	10711889
AT3G29180.1	0.818157	11.5772	-0.330599	0.487558	ID=AT3G29180;Name=AT3G29180;Note=DUF1336 family protein (DUF1336);computational_description=Protein of unknown function (DUF1336)%3B FUNCTIONS IN: molecular_function unknown%3B INVOLVED IN: N-terminal protein myristoylation%3B LOCATED IN: plasma membrane%3B EXPRESSED IN: 24 plant structures%3B EXPRESSED DURING: 15 growth stages%3B CONTAINS InterPro DOMAIN/s: Protein of unknown function DUF1336 (I…	11148166	11151633	11149072	11151322
AT3G29330.1	-1.49169	9.13055	0.234207	-1.25748	ID=AT3G29330;Name=AT3G29330;Note=zinc finger RNA-binding-like protein;computational_description=unknown protein%3B Has 37 Blast hits to 34 proteins in 12 species: Archae - 0%3B Bacteria - 0%3B Metazoa - 2%3B Fungi - 0%3B Plants - 35%3B Viruses - 0%3B Other Eukaryotes - 0 (source: NCBI BLink).;Dbxref=PMID:14593120,locus:2093797;locus_type=protein_coding	11257683	11259055	11257943	11259053
AT3G29330.2	-1.50006	9.14227	0.242519	-1.25754	ID=AT3G29330;Name=AT3G29330;Note=zinc finger RNA-binding-like protein;computational_description=unknown protein%3B Has 37 Blast hits to 34 proteins in 12 species: Archae - 0%3B Bacteria - 0%3B Metazoa - 2%3B Fungi - 0%3B Plants - 35%3B Viruses - 0%3B Other Eukaryotes - 0 (source: NCBI BLink).;Dbxref=PMID:14593120,locus:2093797;locus_type=protein_coding	11257683	11259074	11257987	11259053
AT3G29375.2_1	3.63764	8.76207	-0.201561	3.43608	ID=AT3G29375;Name=AT3G29375;Note=XH domain-containing protein;computational_description=XH domain-containing protein%3B CONTAINS InterPro DOMAIN/s: Domain of unknown function XH (InterPro:IPR005379)%3B BEST Arabidopsis thaliana protein match is: XH/XS domain-containing protein (TAIR:AT1G80790.1)%3B Has 4410 Blast hits to 869 proteins in 187 species: Archae - 2%3B Bacteria - 84%3B Metazoa - 239%3B…	11280324	11281894	11281053	11281573
AT3G29375.2_2	4.24723	8.76207	-0.201559	4.04567	ID=AT3G29375;Name=AT3G29375;Note=XH domain-containing protein;computational_description=XH domain-containing protein%3B CONTAINS InterPro DOMAIN/s: Domain of unknown function XH (InterPro:IPR005379)%3B BEST Arabidopsis thaliana protein match is: XH/XS domain-containing protein (TAIR:AT1G80790.1)%3B Has 4410 Blast hits to 869 proteins in 187 species: Archae - 2%3B Bacteria - 84%3B Metazoa - 239%3B…	11280324	11281894	11281647	11281828
AT3G29375.3	2.30344	8.92689	-0.169685	2.13376	ID=AT3G29375;Name=AT3G29375;Note=XH domain-containing protein;computational_description=XH domain-containing protein%3B CONTAINS InterPro DOMAIN/s: Domain of unknown function XH (InterPro:IPR005379)%3B BEST Arabidopsis thaliana protein match is: XH/XS domain-containing protein (TAIR:AT1G80790.1)%3B Has 4410 Blast hits to 869 proteins in 187 species: Archae - 2%3B Bacteria - 84%3B Metazoa - 239%3B…	11280318	11282158	11281095	11281829
AT3G32930.1	-0.670947	11.8857	-0.140281	-0.811229	ID=AT3G32930;Name=AT3G32930;Note=6%2C7-dimethyl-8-ribityllumazine synthase;computational_description=unknown protein%3B FUNCTIONS IN: molecular_function unknown%3B INVOLVED IN: biological_process unknown%3B LOCATED IN: chloroplast envelope%3B EXPRESSED IN: 22 plant structures%3B EXPRESSED DURING: 13 growth stages%3B Has 57 Blast hits to 57 proteins in 11 species: Archae - 0%3B Bacteria - 0%3B Met…	13489248	13490859	13489594	13490704
AT3G44660.1	-4.44434	-0.314258	3.55925	-0.885096	ID=AT3G44660;Name=AT3G44660;Note=histone deacetylase 10;symbol=hda10;full_name=histone deacetylase 10;computational_description=histone deacetylase 10 (hda10)%3B CONTAINS InterPro DOMAIN/s: Histone deacetylase superfamily (InterPro:IPR000286)%3B BEST Arabidopsis thaliana protein match is: histone deacetylase 17 (TAIR:AT3G44490.1)%3B Has 1208 Blast hits to 1208 proteins in 226 species: Archae - 0%…	16214963	16215785	16214963	16215785
AT3G45010.1	-0.92553	11.2705	-0.115422	-1.04095	ID=AT3G45010;Name=AT3G45010;Note=serine carboxypeptidase-like 48;symbol=scpl48;full_name=serine carboxypeptidase-like 48;computational_description=serine carboxypeptidase-like 48 (scpl48)%3B FUNCTIONS IN: serine-type carboxypeptidase activity%3B INVOLVED IN: proteolysis%3B LOCATED IN: endomembrane system%3B EXPRESSED IN: 24 plant structures%3B EXPRESSED DURING: 13 growth stages%3B CONTAINS InterP…	16466143	16468989	16466327	16468845
AT3G45700.1	-1.60758	7.14559	-0.558105	-2.16569	ID=AT3G45700;Name=AT3G45700;Note=Major facilitator superfamily protein;computational_description=Major facilitator superfamily protein%3B FUNCTIONS IN: transporter activity%3B INVOLVED IN: oligopeptide transport%3B LOCATED IN: membrane%3B EXPRESSED IN: hypocotyl%2C root%3B CONTAINS InterPro DOMAIN/s: PTR2 family proton/oligopeptide symporter%2C conserved site (InterPro:IPR018456)%2C Oligopeptide …	16778712	16781268	16778764	16781068
AT3G45770.1	1.13628	11.13	-0.698067	0.438212	ID=AT3G45770;Name=AT3G45770;Note=Polyketide synthase%2C enoylreductase family protein;computational_description=Polyketide synthase%2C enoylreductase family protein%3B FUNCTIONS IN: copper ion binding%2C zinc ion binding%2C ATP binding%3B INVOLVED IN: oxidation reduction%2C metabolic process%3B LOCATED IN: mitochondrion%2C chloroplast%2C nucleus%3B EXPRESSED IN: 25 plant structures%3B EXPRESSED D…	16805472	16807950	16805752	16807774
AT3G45770.2	1.27983	10.8871	-0.703779	0.576049	ID=AT3G45770;Name=AT3G45770;Note=Polyketide synthase%2C enoylreductase family protein;computational_description=Polyketide synthase%2C enoylreductase family protein%3B FUNCTIONS IN: copper ion binding%2C zinc ion binding%2C ATP binding%3B INVOLVED IN: oxidation reduction%2C metabolic process%3B LOCATED IN: mitochondrion%2C chloroplast%2C nucleus%3B EXPRESSED IN: 25 plant structures%3B EXPRESSED D…	16805561	16807795	16807515	16807773
AT3G45950.1	4.16037	3.11004	-3.8865	0.27387	ID=AT3G45950;Name=AT3G45950;Note=Pre-mRNA splicing Prp18-interacting factor;computational_description=Pre-mRNA splicing Prp18-interacting factor%3B FUNCTIONS IN: zinc ion binding%2C nucleic acid binding%3B INVOLVED IN: biological_process unknown%3B LOCATED IN: cellular_component unknown%3B CONTAINS InterPro DOMAIN/s: Zinc finger%2C CCHC-type (InterPro:IPR001878)%2C Pre-mRNA splicing Prp18-interac…	16889460	16890803	16889460	16890618
AT3G46430.1	-0.863718	11.5072	0.513879	-0.349839	ID=AT3G46430;Name=AT3G46430;Note=ATP synthase;computational_description=unknown protein%3B FUNCTIONS IN: molecular_function unknown%3B INVOLVED IN: biological_process unknown%3B LOCATED IN: mitochondrion%2C mitochondrial respiratory chain complex III%3B EXPRESSED IN: 25 plant structures%3B EXPRESSED DURING: 15 growth stages%3B BEST Arabidopsis thaliana protein match is: unknown protein (TAIR:AT5G…	17087537	17088753	17087686	17088497
AT3G46640.2	-4.52051	11.4757	-0.221982	-4.74249	ID=AT3G46640;Name=AT3G46640;Note=Homeodomain-like superfamily protein;curator_summary=Encodes a myb family transcription factor with a single Myb DNA-binding domain (type SHAQKYF) that is unique to plants and is essential for circadian rhythms%2C specifically for transcriptional regulation within the circadian clock. LUX is required for normal rhythmic expression of multiple clock outputs in both…	17183089	17186959	17185574	17185749
AT3G48380.1	1.32277	11.5205	-0.834502	0.488264	ID=AT3G48380;Name=AT3G48380;Note=Peptidase C78%2C ubiquitin fold modifier-specific peptidase 1/ 2;computational_description=Peptidase C78%2C ubiquitin fold modifier-specific peptidase 1/ 2%3B CONTAINS InterPro DOMAIN/s: Peptidase C78%2C ubiquitin fold modifier-specific peptidase 1/ 2 (InterPro:IPR012462)%3B Has 331 Blast hits to 329 proteins in 105 species: Archae - 0%3B Bacteria - 0%3B Metazoa -…	17916415	17920315	17916467	17920099
AT3G48380.2	1.34875	11.4337	-0.856891	0.49186	ID=AT3G48380;Name=AT3G48380;Note=Peptidase C78%2C ubiquitin fold modifier-specific peptidase 1/ 2;computational_description=Peptidase C78%2C ubiquitin fold modifier-specific peptidase 1/ 2%3B CONTAINS InterPro DOMAIN/s: Peptidase C78%2C ubiquitin fold modifier-specific peptidase 1/ 2 (InterPro:IPR012462)%3B Has 331 Blast hits to 329 proteins in 105 species: Archae - 0%3B Bacteria - 0%3B Metazoa -…	17916423	17920230	17916467	17920099
AT3G48380.3	1.30019	11.4142	-0.828423	0.471762	ID=AT3G48380;Name=AT3G48380;Note=Peptidase C78%2C ubiquitin fold modifier-specific peptidase 1/ 2;computational_description=Peptidase C78%2C ubiquitin fold modifier-specific peptidase 1/ 2%3B CONTAINS InterPro DOMAIN/s: Peptidase C78%2C ubiquitin fold modifier-specific peptidase 1/ 2 (InterPro:IPR012462)%3B Has 331 Blast hits to 329 proteins in 105 species: Archae - 0%3B Bacteria - 0%3B Metazoa -…	17916415	17920234	17916467	17920099
AT3G49210.2	-1.77546	8.73332	0.601382	-1.17408	ID=AT3G49210;Name=AT3G49210;Note=O-acyltransferase (WSD1-like) family protein;computational_description=O-acyltransferase (WSD1-like) family protein%3B FUNCTIONS IN: molecular_function unknown%3B INVOLVED IN: biological_process unknown%3B LOCATED IN: cellular_component unknown%3B EXPRESSED IN: 16 plant structures%3B EXPRESSED DURING: LP.06 six leaves visible%2C LP.04 four leaves visible%2C 4 anth…	18238047	18241341	18238218	18238558
AT3G49320.2	2.22312	7.82476	0.449156	2.67227	ID=AT3G49320;Name=AT3G49320;Note=Metal-dependent protein hydrolase;computational_description=Metal-dependent protein hydrolase%3B CONTAINS InterPro DOMAIN/s: Metal-dependent protein hydrolase (InterPro:IPR003226)%3B BEST Arabidopsis thaliana protein match is: Metal-dependent protein hydrolase (TAIR:AT5G41970.1)%3B Has 666 Blast hits to 662 proteins in 329 species: Archae - 0%3B Bacteria - 214%3B …	18288179	18290672	18288383	18288736
AT3G49340.1	-5.90659	4.05126	-0.765451	-6.67204	ID=AT3G49340;Name=AT3G49340;Note=Cysteine proteinases superfamily protein;computational_description=Cysteine proteinases superfamily protein%3B FUNCTIONS IN: cysteine-type endopeptidase activity%2C cysteine-type peptidase activity%3B INVOLVED IN: proteolysis%3B EXPRESSED IN: 10 plant structures%3B EXPRESSED DURING: 9 growth stages%3B CONTAINS InterPro DOMAIN/s: Peptidase C1A%2C papain (InterPro:I…	18293172	18294621	18293346	18294577
AT3G49601.1	0.795254	11.5059	-0.308484	0.48677	ID=AT3G49601;Name=AT3G49601;Note=pre-mRNA-splicing factor;computational_description=FUNCTIONS IN: molecular_function unknown%3B INVOLVED IN: biological_process unknown%3B LOCATED IN: cellular_component unknown%3B CONTAINS InterPro DOMAIN/s: mRNA splicing factor%2C Cwf21 (InterPro:IPR013170)%3B Has 30201 Blast hits to 17322 proteins in 780 species: Archae - 12%3B Bacteria - 1396%3B Metazoa - 17338…	18387266	18389571	18387503	18389279
AT3G50790.1	1.50331	10.3524	0.336991	1.8403	ID=AT3G50790;Name=AT3G50790;Note=esterase/lipase/thioesterase family protein;computational_description=esterase/lipase/thioesterase family protein%3B FUNCTIONS IN: hydrolase activity%2C carboxylesterase activity%3B INVOLVED IN: embryo development ending in seed dormancy%3B EXPRESSED IN: 23 plant structures%3B EXPRESSED DURING: 13 growth stages%3B CONTAINS InterPro DOMAIN/s: Uncharacterised protei…	18879892	18882237	18880073	18881940
AT3G52030.1	1.43675	10.0313	-0.456836	0.979913	ID=AT3G52030;Name=AT3G52030;Note=F-box family protein with WD40/YVTN repeat doamin;computational_description=F-box family protein with WD40/YVTN repeat doamin%3B CONTAINS InterPro DOMAIN/s: F-box domain%2C cyclin-like (InterPro:IPR001810)%2C WD40 repeat-like-containing domain (InterPro:IPR011046)%2C F-box domain%2C Skp2-like (InterPro:IPR022364)%2C WD40/YVTN repeat-like-containing domain (InterPr…	19301871	19304227	19301871	19304227
AT3G52030.2	1.4235	10.1592	-0.443801	0.979699	ID=AT3G52030;Name=AT3G52030;Note=F-box family protein with WD40/YVTN repeat doamin;computational_description=F-box family protein with WD40/YVTN repeat doamin%3B CONTAINS InterPro DOMAIN/s: F-box domain%2C cyclin-like (InterPro:IPR001810)%2C WD40 repeat-like-containing domain (InterPro:IPR011046)%2C F-box domain%2C Skp2-like (InterPro:IPR022364)%2C WD40/YVTN repeat-like-containing domain (InterPr…	19301777	19304253	19301871	19304227
AT3G52240.1	0.944726	12.1503	-0.932565	0.0121611	ID=AT3G52240;Name=AT3G52240;Note=transcriptional regulator ATRX;computational_description=unknown protein%3B Has 220 Blast hits to 193 proteins in 66 species: Archae - 0%3B Bacteria - 15%3B Metazoa - 53%3B Fungi - 33%3B Plants - 66%3B Viruses - 0%3B Other Eukaryotes - 53 (source: NCBI BLink).;Dbxref=PMID:18650403,locus:2100519;locus_type=protein_coding	19372633	19375960	19372901	19375799
AT3G52340.4	-2.80516	9.98755	1.34543	-1.45973	ID=AT3G52340;Name=AT3G52340;Note=sucrose-6F-phosphate phosphohydrolase 2;curator_summary=sucrose-phosphatase (SPP2);symbol=SPP2;Alias=ATSPP2,SUCROSE-PHOSPHATASE 2;full_name=sucrose-6F-phosphate phosphohydrolase 2;computational_description=sucrose-6F-phosphate phosphohydrolase 2 (SPP2)%3B FUNCTIONS IN: phosphatase activity%2C magnesium ion binding%2C catalytic activity%2C sucrose-phosphatase activ…	19406852	19409182	19407157	19407350
AT3G52730.1	-0.845727	11.4554	0.768142	-0.0775842	ID=AT3G52730;Name=AT3G52730;Note=ubiquinol-cytochrome C reductase UQCRX/QCR9-like family protein;computational_description=ubiquinol-cytochrome C reductase UQCRX/QCR9-like family protein%3B FUNCTIONS IN: ubiquinol-cytochrome-c reductase activity%3B INVOLVED IN: mitochondrial electron transport%2C ubiquinol to cytochrome c%3B LOCATED IN: mitochondrial envelope%2C mitochondrion%2C mitochondrial res…	19542844	19544365	19543145	19544167
AT3G52730.2	-0.778318	10.931	0.727453	-0.0508656	ID=AT3G52730;Name=AT3G52730;Note=ubiquinol-cytochrome C reductase UQCRX/QCR9-like family protein;computational_description=ubiquinol-cytochrome C reductase UQCRX/QCR9-like family protein%3B FUNCTIONS IN: ubiquinol-cytochrome-c reductase activity%3B INVOLVED IN: mitochondrial electron transport%2C ubiquinol to cytochrome c%3B LOCATED IN: mitochondrial envelope%2C mitochondrion%2C mitochondrial res…	19542818	19544310	19543626	19544167
AT3G53210.1	1.81869	7.82241	0.33665	2.15534	ID=AT3G53210;Name=AT3G53210;Note=nodulin MtN21 /EamA-like transporter family protein;curator_summary=nodulin MtN21-like transporter family protein;symbol=UMAMIT6;full_name=Usually multiple acids move in and out Transporters 6;computational_description=nodulin MtN21 /EamA-like transporter family protein%3B LOCATED IN: membrane%3B EXPRESSED IN: 22 plant structures%3B EXPRESSED DURING: 13 growth sta…	19720076	19721903	19720181	19721764
AT3G53210.2	1.67177	7.65199	0.433581	2.10535	ID=AT3G53210;Name=AT3G53210;Note=nodulin MtN21 /EamA-like transporter family protein;curator_summary=nodulin MtN21-like transporter family protein;symbol=UMAMIT6;full_name=Usually multiple acids move in and out Transporters 6;computational_description=nodulin MtN21 /EamA-like transporter family protein%3B LOCATED IN: membrane%3B EXPRESSED IN: 22 plant structures%3B EXPRESSED DURING: 13 growth sta…	19720086	19721875	19720514	19721764
AT3G53620.1	-0.811053	10.193	0.181828	-0.629226	ID=AT3G53620;Name=AT3G53620;Note=pyrophosphorylase 4;curator_summary=Encodes a soluble protein with inorganic pyrophosphatase activity that is highly specific for Mg-inorganic pyrophosphate.;symbol=PPa4;Alias=AtPPa4,pyrophosphorylase 4;full_name=pyrophosphorylase 4;computational_description=pyrophosphorylase 4 (PPa4)%3B FUNCTIONS IN: inorganic diphosphatase activity%3B INVOLVED IN: response to ca…	19880503	19883743	19881490	19883308
AT3G53890.1	-0.800079	12.0583	0.238738	-0.561342	ID=AT3G53890;Name=AT3G53890;Note=Ribosomal protein S21e;computational_description=Ribosomal protein S21e %3B FUNCTIONS IN: structural constituent of ribosome%3B INVOLVED IN: translation%2C ribosome biogenesis%3B LOCATED IN: cytosolic small ribosomal subunit%2C cytosolic ribosome%2C ribosome%3B EXPRESSED IN: 23 plant structures%3B EXPRESSED DURING: 13 growth stages%3B CONTAINS InterPro DOMAIN/s: R…	19955343	19956449	19955581	19956049
AT3G54260.1	1.17172	11.4019	-0.921718	0.249998	ID=AT3G54260;Name=AT3G54260;Note=TRICHOME BIREFRINGENCE-LIKE 36;curator_summary=Encodes a member of the TBL (TRICHOME BIREFRINGENCE-LIKE) gene family containing a plant-specific DUF231 (domain of unknown function) domain. TBL gene family has 46 members%2C two of which (TBR/AT5G06700 and TBL3/AT5G01360) have been shown to be involved in the synthesis and deposition of secondary wall cellulose%2C p…	20084970	20086967	20085096	20086745
AT3G54400.1	-0.616354	12.5824	0.858046	0.241692	ID=AT3G54400;Name=AT3G54400;Note=Eukaryotic aspartyl protease family protein;computational_description=Eukaryotic aspartyl protease family protein%3B FUNCTIONS IN: aspartic-type endopeptidase activity%3B INVOLVED IN: proteolysis%3B LOCATED IN: apoplast%2C cell wall%2C chloroplast%2C plant-type cell wall%3B EXPRESSED IN: 21 plant structures%3B EXPRESSED DURING: 14 growth stages%3B CONTAINS InterPr…	20140024	20142763	20140290	20142599
AT3G54660.1	0.70719	12.7792	0.411222	1.11841	ID=AT3G54660;Name=AT3G54660;Note=glutathione reductase;curator_summary=Encodes glutathione reductase that is most likely localized in the chloroplast.;symbol=GR;Alias=ATGR2,EMB2360;full_name=glutathione reductase;computational_description=glutathione reductase (GR)%3B FUNCTIONS IN: glutathione-disulfide reductase activity%2C copper ion binding%2C ATP binding%3B INVOLVED IN: glutathione metabolic …	20229636	20233211	20230355	20233100
AT3G54820.1	-0.866338	9.33988	0.813151	-0.0531872	ID=AT3G54820;Name=AT3G54820;Note=plasma membrane intrinsic protein 2%3B5;symbol=PIP2%3B5;Alias=PIP2D,PLASMA MEMBRANE INTRINSIC PROTEIN 2D;full_name=plasma membrane intrinsic protein 2%3B5;computational_description=plasma membrane intrinsic protein 2%3B5 (PIP2%3B5)%3B FUNCTIONS IN: water channel activity%3B INVOLVED IN: transport%2C transmembrane transport%3B LOCATED IN: integral to membrane%2C me…	20301758	20304309	20302116	20303738
AT3G54890.4	0.735712	17.2786	0.0840236	0.819735	ID=AT3G54890;Name=AT3G54890;Note=chlorophyll a-b binding protein 6;curator_summary=Encodes a component of the light harvesting complex associated with photosystem I.;symbol=LHCA1;full_name=photosystem I light harvesting complex gene 1;computational_description=photosystem I light harvesting complex gene 1 (LHCA1)%3B FUNCTIONS IN: chlorophyll binding%3B INVOLVED IN: response to blue light%2C respo…	20339503	20341103	20339708	20339899
AT3G54920.1	1.47172	12.6306	-0.835079	0.636645	ID=AT3G54920;Name=AT3G54920;Note=Pectin lyase-like superfamily protein;curator_summary=Powdery mildew resistant mutant encodes a pectate lyase-like protein;symbol=PMR6;full_name=powdery mildew resistant 6;computational_description=powdery mildew resistant 6 (PMR6)%3B CONTAINS InterPro DOMAIN/s: Pectin lyase fold/virulence factor (InterPro:IPR011050)%2C AmbAllergen (InterPro:IPR018082)%2C Pectate …	20344784	20348659	20345310	20348477
AT3G55080.1	2.0916	9.00248	0.17086	2.26246	ID=AT3G55080;Name=AT3G55080;Note=SET domain-containing protein;computational_description=SET domain-containing protein%3B CONTAINS InterPro DOMAIN/s: SET domain (InterPro:IPR001214)%3B BEST Arabidopsis thaliana protein match is: Rubisco methyltransferase family protein (TAIR:AT3G07670.1)%3B Has 1136 Blast hits to 1133 proteins in 187 species: Archae - 0%3B Bacteria - 0%3B Metazoa - 243%3B Fungi -…	20411341	20416043	20411475	20415830
AT3G56130.2	-0.707428	11.7866	-0.204373	-0.911802	ID=AT3G56130;Name=AT3G56130;Note=biotin/lipoyl attachment domain-containing protein;computational_description=biotin/lipoyl attachment domain-containing protein%3B FUNCTIONS IN: binding%3B LOCATED IN: chloroplast%3B EXPRESSED IN: 22 plant structures%3B EXPRESSED DURING: 13 growth stages%3B CONTAINS InterPro DOMAIN/s: Single hybrid motif (InterPro:IPR011053)%2C Biotin/lipoyl attachment (InterPro:I…	20826657	20829270	20827892	20829007
AT3G56130.3	-0.757034	11.7207	-0.214687	-0.971722	ID=AT3G56130;Name=AT3G56130;Note=biotin/lipoyl attachment domain-containing protein;computational_description=biotin/lipoyl attachment domain-containing protein%3B FUNCTIONS IN: binding%3B LOCATED IN: chloroplast%3B EXPRESSED IN: 22 plant structures%3B EXPRESSED DURING: 13 growth stages%3B CONTAINS InterPro DOMAIN/s: Single hybrid motif (InterPro:IPR011053)%2C Biotin/lipoyl attachment (InterPro:I…	20826657	20829270	20828153	20829006
AT3G56160.1	1.34105	10.3026	0.391895	1.73294	ID=AT3G56160;Name=AT3G56160;Note=Sodium Bile acid symporter family;computational_description=Sodium Bile acid symporter family%3B FUNCTIONS IN: bile acid:sodium symporter activity%3B INVOLVED IN: sodium ion transport%3B LOCATED IN: chloroplast%2C chloroplast envelope%3B EXPRESSED IN: 22 plant structures%3B EXPRESSED DURING: 13 growth stages%3B CONTAINS InterPro DOMAIN/s: Bile acid:sodium symporte…	20837443	20841695	20837732	20841541
AT3G56160.2	1.40569	10.2824	0.38257	1.78826	ID=AT3G56160;Name=AT3G56160;Note=Sodium Bile acid symporter family;computational_description=Sodium Bile acid symporter family%3B FUNCTIONS IN: bile acid:sodium symporter activity%3B INVOLVED IN: sodium ion transport%3B LOCATED IN: chloroplast%2C chloroplast envelope%3B EXPRESSED IN: 22 plant structures%3B EXPRESSED DURING: 13 growth stages%3B CONTAINS InterPro DOMAIN/s: Bile acid:sodium symporte…	20837364	20841727	20838042	20841541
AT3G56160.3	1.33742	10.3955	0.387885	1.72531	ID=AT3G56160;Name=AT3G56160;Note=Sodium Bile acid symporter family;computational_description=Sodium Bile acid symporter family%3B FUNCTIONS IN: bile acid:sodium symporter activity%3B INVOLVED IN: sodium ion transport%3B LOCATED IN: chloroplast%2C chloroplast envelope%3B EXPRESSED IN: 22 plant structures%3B EXPRESSED DURING: 13 growth stages%3B CONTAINS InterPro DOMAIN/s: Bile acid:sodium symporte…	20837364	20841727	20837732	20841541
AT3G56160.4	1.18908	10.2001	0.425427	1.6145	ID=AT3G56160;Name=AT3G56160;Note=Sodium Bile acid symporter family;computational_description=Sodium Bile acid symporter family%3B FUNCTIONS IN: bile acid:sodium symporter activity%3B INVOLVED IN: sodium ion transport%3B LOCATED IN: chloroplast%2C chloroplast envelope%3B EXPRESSED IN: 22 plant structures%3B EXPRESSED DURING: 13 growth stages%3B CONTAINS InterPro DOMAIN/s: Bile acid:sodium symporte…	20837443	20841734	20838378	20841540
AT3G56160.5	1.27437	10.0375	0.373431	1.6478	ID=AT3G56160;Name=AT3G56160;Note=Sodium Bile acid symporter family;computational_description=Sodium Bile acid symporter family%3B FUNCTIONS IN: bile acid:sodium symporter activity%3B INVOLVED IN: sodium ion transport%3B LOCATED IN: chloroplast%2C chloroplast envelope%3B EXPRESSED IN: 22 plant structures%3B EXPRESSED DURING: 13 growth stages%3B CONTAINS InterPro DOMAIN/s: Bile acid:sodium symporte…	20837443	20841541	20838289	20841541
AT3G56360.1	0.764703	11.3166	0.666216	1.43092	ID=AT3G56360;Name=AT3G56360;Note=hypothetical protein;computational_description=unknown protein%3B FUNCTIONS IN: molecular_function unknown%3B INVOLVED IN: biological_process unknown%3B LOCATED IN: chloroplast%3B EXPRESSED IN: 24 plant structures%3B EXPRESSED DURING: 15 growth stages%3B BEST Arabidopsis thaliana protein match is: unknown protein (TAIR:AT5G05250.1)%3B Has 45 Blast hits to 45 prote…	20896331	20897747	20896640	20897342
AT3G56680.1	1.25852	12.0621	-0.572534	0.685987	ID=AT3G56680;Name=AT3G56680;Note=Single-stranded nucleic acid binding R3H protein;computational_description=Single-stranded nucleic acid binding R3H protein%3B FUNCTIONS IN: nucleic acid binding%3B INVOLVED IN: biological_process unknown%3B LOCATED IN: cellular_component unknown%3B EXPRESSED IN: 24 plant structures%3B EXPRESSED DURING: 15 growth stages%3B CONTAINS InterPro DOMAIN/s: Single-strand…	20991279	20993686	20991536	20993446
AT3G57050.1	0.84829	11.9651	0.00222907	0.850519	ID=AT3G57050;Name=AT3G57050;Note=cystathionine beta-lyase;curator_summary=Encodes second enzyme in the methionine biosynthetic pathway;symbol=CBL;full_name=cystathionine beta-lyase;computational_description=cystathionine beta-lyase (CBL)%3B FUNCTIONS IN: cystathionine beta-lyase activity%3B INVOLVED IN: L-methionine biosynthetic process from L-homoserine via cystathionine%3B LOCATED IN: chloropla…	21111699	21114737	21111938	21114521
AT3G57050.2	0.778822	11.7144	0.0675522	0.846374	ID=AT3G57050;Name=AT3G57050;Note=cystathionine beta-lyase;curator_summary=Encodes second enzyme in the methionine biosynthetic pathway;symbol=CBL;full_name=cystathionine beta-lyase;computational_description=cystathionine beta-lyase (CBL)%3B FUNCTIONS IN: cystathionine beta-lyase activity%3B INVOLVED IN: L-methionine biosynthetic process from L-homoserine via cystathionine%3B LOCATED IN: chloropla…	21111699	21114737	21111938	21114521
AT3G57050.3_1	0.717861	11.8663	0.0153103	0.733171	ID=AT3G57050;Name=AT3G57050;Note=cystathionine beta-lyase;curator_summary=Encodes second enzyme in the methionine biosynthetic pathway;symbol=CBL;full_name=cystathionine beta-lyase;computational_description=cystathionine beta-lyase (CBL)%3B FUNCTIONS IN: cystathionine beta-lyase activity%3B INVOLVED IN: L-methionine biosynthetic process from L-homoserine via cystathionine%3B LOCATED IN: chloropla…	21111699	21114636	21112391	21114521
AT3G57050.3_2	1.2937	11.8663	0.0153029	1.309	ID=AT3G57050;Name=AT3G57050;Note=cystathionine beta-lyase;curator_summary=Encodes second enzyme in the methionine biosynthetic pathway;symbol=CBL;full_name=cystathionine beta-lyase;computational_description=cystathionine beta-lyase (CBL)%3B FUNCTIONS IN: cystathionine beta-lyase activity%3B INVOLVED IN: L-methionine biosynthetic process from L-homoserine via cystathionine%3B LOCATED IN: chloropla…	21111699	21114636	21111941	21112328
AT3G57050.4	0.926533	11.7937	0.0186132	0.945146	ID=AT3G57050;Name=AT3G57050;Note=cystathionine beta-lyase;curator_summary=Encodes second enzyme in the methionine biosynthetic pathway;symbol=CBL;full_name=cystathionine beta-lyase;computational_description=cystathionine beta-lyase (CBL)%3B FUNCTIONS IN: cystathionine beta-lyase activity%3B INVOLVED IN: L-methionine biosynthetic process from L-homoserine via cystathionine%3B LOCATED IN: chloropla…	21111699	21114396	21111938	21114225
AT3G57050.5	0.853451	11.4439	0.0906368	0.944088	ID=AT3G57050;Name=AT3G57050;Note=cystathionine beta-lyase;curator_summary=Encodes second enzyme in the methionine biosynthetic pathway;symbol=CBL;full_name=cystathionine beta-lyase;computational_description=cystathionine beta-lyase (CBL)%3B FUNCTIONS IN: cystathionine beta-lyase activity%3B INVOLVED IN: L-methionine biosynthetic process from L-homoserine via cystathionine%3B LOCATED IN: chloropla…	21111699	21114112	21111938	21114057
AT3G57170.1	1.42641	10.7276	-0.562885	0.863526	ID=AT3G57170;Name=AT3G57170;Note=N-acetylglucosaminyl transferase component family protein / Gpi1 family protein;computational_description=N-acetylglucosaminyl transferase component family protein / Gpi1 family protein%3B FUNCTIONS IN: transferase activity%2C phosphatidylinositol N-acetylglucosaminyltransferase activity%3B INVOLVED IN: GPI anchor biosynthetic process%3B LOCATED IN: endomembrane s…	21159372	21163322	21159619	21162168
AT3G57170.2	1.65443	10.5933	-0.598362	1.05607	ID=AT3G57170;Name=AT3G57170;Note=N-acetylglucosaminyl transferase component family protein / Gpi1 family protein;computational_description=N-acetylglucosaminyl transferase component family protein / Gpi1 family protein%3B FUNCTIONS IN: transferase activity%2C phosphatidylinositol N-acetylglucosaminyltransferase activity%3B INVOLVED IN: GPI anchor biosynthetic process%3B LOCATED IN: endomembrane s…	21159398	21163296	21159984	21162168
[truncated: 445 more rows]

## Sheet: Supplementary Table2
Supplementary Table S2. GO terms of genes for transcripts with significantly different translation efficiencies in the tri mutant compared with those of WT. The values used for the GO-plot shown in Figure 2D are shown.
[truncated: 106 more rows]

## Sheet: Supplementaly Table 3
Supplementary Table S3. Genes for 145 transcripts belonging to the RNA-binding protein (RBP) category were identified via Gene Ontology analysis of 1123 transcripts that exhibited significantly different translation efficiencies in the tri mutant compared with WT. The list is sorted by TE_FClog2 values. A transcript identifier with an underscore and a number denotes the presence of different codi…
[truncated: 147 more rows]

[truncated: 1 more sheets: Supplementaly Table 4]
